# Supplementary material for: A genome-wide meta-analysis uncovers six sequence variants conferring risk of vertigo
Source: Commun Biol. 2021 Oct 7;4:1148. doi: 10.1038/s42003-021-02673-2 (PMC8497462; doi:10.1038/s42003-021-02673-2)
Supplement: Supplementary file 4 — Supplementary Data [file 42003_2021_2673_MOESM4_ESM.xlsx]

## Sheet: Supp. Data 1
Supplementary Data 1. The most significant associations in vertigo GWAS from Iceland, the UK, the US, and Finland combined in a meta-analysis. Shown are the most significant variant per megabase interval with info over 0.8 in all datasets. Odds ratios are shown for the effect allele. EA effect allele, OA other allele, EAF effect allele frequency, OR odds ratio.
									Combined			Iceland					UK					US					FIN
SNP	Chromosome	Position (hg38)	Gene	Coding effect	Coding change	Close genes	EA	OA	P	OR		P	OR	EAF (%)	Info		P	OR	EAF (%)	Info		P	OR	EAF (%)	Info		P	OR	EAF (%)	Info
rs428549	chr19	23359488	ZNF91	missense variant	NP_001287880.1:p.Leu1132Pro,NP_003421.2:p.Leu1164Pro	ZNF91,LINC01224,IPO5P1,ZNF724,ZNF730,ZNF675	G	A	1.03e-27	1.09647		1.52e-09	1.07433	27.47	1		7.84e-20	1.15062	26.15	1		0.000227	1.14981	26	0.9999		0.0371	1.0476	24.65	0.999
rs7130190	chr11	17558628	OTOG	missense variant	NP_001264198.1:p.Thr375Ser,NP_001278992.1:p.Thr363Ser	OTOG,USH1C,ABCC8,LOC102723330,MYOD1,KCNJ11	T	A	8.97e-14	1.07767		7.61e-05	1.05622	18.05	0.9995		4.17e-08	1.10583	16.33	0.9935		0.00175	1.15292	16.64	0.9361		0.0116	1.07433	13.64	0.999
rs10862089	chr12	80305695	OTOGL	missense variant,splice region variant	NP_001354991.1:p.Gln1057His,NP_775862.3:p.Gln1102His	OTOGL,PTPRQ,PPP1R12A,MYF6,MYF5,LINC01490	T	G	1.23e-13	1.10849		0.00251	1.06056	7.98	0.9996		7.66e-11	1.17621	7.62	0.9984		0.00101	1.21835	7.91	0.9886		0.0143	1.10076	6.48	0.999
rs6753393	chr2	231197253	ARMC9	upstream gene variant	.	ARMC9,PSMD1,HTR2B,C2orf72,MIR4777,SPATA3	C	G	4.56e-11	1.05844		1.53e-05	1.05527	23.95	0.9999		1.31e-07	1.08817	23.77	0.9992		0.108	1.06481	24.38	0.995		0.36	1.01877	34.44	0.999
rs612969	chr11	121118626	TECTA	missense variant	NP_005413.2:p.Arg371Gly	TECTA,TBCEL,GRIK4,SC5D,SORL1,LOC105369535	G	A	4.87e-11	1.05106		3.92e-07	1.05591	44.28	1		5.22e-07	1.07229	43.14	0.9998		0.0981	1.05813	42.31	0.9983		0.776	0.99452	46.56	0.999
rs2272744	chr4	4248406	OTOP1	upstream gene variant	.	TMEM128,LYAR,OTOP1,ZBTB49,NSG1,STX18	C	G	6.29e-10	0.95323		0.00185	0.96676	42.23	0.9999		1.1e-08	0.92247	40.56	0.9992		0.0625	0.93594	40.19	0.9537		0.264	0.97736	32.49	0.999
rs10152563	chr15	95246123	.	intergenic variant	.	LINC01197,LINC00924,LOC440311,MCTP2,NR2F2-AS1	A	G	1.02e-08	1.0454		0.000566	1.03863	37.17	0.9997		8.64e-05	1.05728	38.38	0.9973		0.4	1.02963	38.68	0.9979		0.0142	1.05001	38.38	0.999
rs7541515	chr1	199395874	LOC400800	intergenic variant	.	LINC01221,LINC01222,MIR181A1HG,MIR181A1,MIR181B1,NR5A2	G	A	3.16e-08	1.05548		0.00247	1.04331	17.41	0.9999		0.00296	1.05475	17.68	0.999		0.0303	1.09856	17.98	0.9987		0.0013	1.07918	20.88	0.999
rs139734888	chr1	87982697	.	intergenic variant	.	PKN2-AS1,LINC01364,LMO4,PKN2,LOC101927844,LINC01140	C	T	4.56e-08	0.87617		0.0498	0.93193	2.3	0.998		5.24e-05	0.82729	2.53	0.9905		0.569	0.93277	2.27	0.9216		7.52e-05	0.82333	4.15	0.999
rs150215900	chr1	115475724	.	intergenic variant	.	NGF,VANGL1,CASQ2,NHLH2,TSPAN2,TSHB	C	T	5.68e-08	1.2186		0.0213	1.18365	0.49	0.9963		0.000466	1.23813	1.17	0.9688		0.132	1.27125	1.16	0.8563		0.00161	1.21641	2.55	0.999
rs56767241	chr5	51492432	.	intergenic variant	.	ISL1,LOC642366,LINC02106,PARP8	A	C	1.05e-07	1.04571		0.00488	1.03355	29.29	0.9999		0.00757	1.04206	27	0.9989		0.00227	1.12255	26.78	0.993		0.00183	1.07229	24.78	0.999
rs7260058	chr19	28063674	.	intergenic variant	.	LOC101927151,LINC00662,LOC100420587,LOC105376906,LOC102724908,LINC00906	T	C	2.53e-07	1.09264		0.000176	1.10374	4.08	0.999		4.55e-05	1.12199	6	0.9954		0.757	1.02327	5.48	0.981		0.691	1.01776	4.97	0.999
rs10072937	chr5	52265164	.	intergenic variant	.	PELO,ITGA1,ITGA2,MOCS2,LOC257396,ISL1	A	G	2.58e-07	1.07972		0.000507	1.07272	7.28	1		8.29e-05	1.11751	6.01	0.9997		0.459	1.05127	6.52	0.9977		0.33	1.04091	5.81	0.999
rs186228055	chr10	18902658	.	intergenic variant	.	MALRD1,ARL5B,NSUN6,CACNB2,LOC101928834,SLC39A12	C	T	2.87e-07	1.43147		0.00361	1.48498	0.12	0.9982		0.00468	1.40228	0.27	0.9874		0.101	1.52913	0.35	0.9377		0.00658	1.39836	0.63	0.999
rs149955361,rs567625748	chr13	72093606	.	intergenic variant	.	DACH1,MZT1,BORA,DIS3,PIBF1,RNU6-79P	T	TATG	3.22e-07	1.04917		0.0263	1.03087	18.47	1		0.000167	1.0678	18.8	0.9997		0.0595	1.08405	19.2	0.9985		0.00883	1.05792	27.84	0.999
rs7986969	chr13	104429761	.	intergenic variant	.	.	A	G	4.01e-07	1.04331		0.0179	1.02757	30.88	0.9999		0.00012	1.06162	26.48	0.9965		0.41	0.96899	26.6	0.9926		6.11e-05	1.09702	22.59	0.999
rs117204746	chr12	119570819	LOC105370027	intergenic variant	.	TMEM233,CCDC60,PRKAB1,CIT,MIR1178,LINC00934	A	T	5e-07	0.67828		9.52e-05	0.66878	0.32	0.9963		0.000255	0.57081	0.3	0.9636		0.66	0.86424	0.33	0.8745		0.661	0.91065	0.22	0.999
rs721774	chr2	216260591	2021-03-04	intron variant	NM_020814.3:c.866-912T>C	MARCH4,LINC01963,XRCC5,SMARCAL1,TMEM169,PECR	G	A	5.4e-07	1.04269		0.000229	1.04519	26.44	0.9997		0.0262	1.03479	27.62	0.9962		0.821	1.00854	28.26	0.995		0.0041	1.0594	36.03	0.999
rs575341547	chr2	101411089	RFX8	intron variant	NM_001145664.2:c.719-376A>T,NM_001367508.1:c.206-376A>T,NM_001367509.1:c.206-376A>T,NM_001367510.1:c.206-376A>T	RFX8,CREG2,MIR5696,RNF149,SNORD89,CNOT11	A	T	8.66e-07	0.64701		1.32e-07	0.5731	0.34	0.9992		0.53	0.89574	0.17	0.9877		0.385	0.68571	0.19	0.9883		.	.	.	.
rs190116504	chr7	89545970	.	intergenic variant	.	ZNF804B,STEAP2-AS1,DPY19L2P4,STEAP1,STEAP2,CFAP69	G	A	9.68e-07	2.84056		0.0466	11.7318	0	1		1.67e-05	2.70229	0.05	0.9789		0.0908	2.85109	0.04	0.9278		.	.	.	.
rs77112857	chr18	64018419	SERPINB8	intron variant	NM_001348367.2:c.*3-491T>C	SERPINB8,HMSD,LINC00305,SERPINB10,LINC01924,SERPINB2	C	T	9.86e-07	1.2364		0.00183	1.19614	0.79	0.9959		0.00972	1.22128	0.72	0.9857		0.0183	1.49885	0.85	0.9069		0.0303	1.50637	0.27	0.999
rs10813080	chr9	29419804	.	intergenic variant	.	LINGO2,MIR873,MIR876,LINC01242	C	A	1.02e-06	1.04394		0.00396	1.04415	84.77	1		8.01e-05	1.05686	40.47	0.9998		0.457	1.02593	41.22	0.9984		0.229	1.02409	38.28	0.999
rs529961182	chr10	106485967	.	intergenic variant	.	SORCS1,LOC101927549	A	ATTTT	1.08e-06	2.10392		0.455	1.55178	0.01	0.9832		9.13e-07	2.25196	0.11	0.9853		0.592	1.33083	0.1	0.9052		.	.	.	.
rs493760	chr5	31436933	DROSHA	intron variant	NM_001100412.2:c.2831+306G>A,NM_013235.5:c.2942+306G>A	DROSHA,C5orf22,CDH6,PDZD2,MIR4279,GOLPH3	C	T	1.25e-06	1.04144		7.9e-06	1.05432	27.91	0.9999		0.00522	1.04362	28.2	0.9964		0.0372	0.9245	29.26	0.9981		0.11	1.035	27.94	0.999
rs1014025	chr17	27817713	.	regulatory region variant	.	NOS2,LYRM9,LGALS9,KSR1,NLK,TBC1D3P5	T	C	1.43e-06	0.96416		0.0336	0.97746	46.95	0.9998		6.03e-06	0.93923	46.94	0.9991		0.117	0.94781	46.67	0.9961		0.202	0.9758	46.92	0.999
rs767121118	chr5	171392007	NPM1	intron variant	NM_001037738.3:c.352+208G>C,NM_001355006.1:c.352+208G>C,NM_001355007.1:c.160+208G>C,NM_001355009.2:c.352+208G>C,NM_001355010.1:c.59-703G>C,NM_002520.6:c.352+208G>C,NM_199185.3:c.352+208G>C	NPM1,MIR3912,FGF18,TLX3,RANBP17,SMIM23	C	G	1.69e-06	1.70182		0.00129	1.84209	0.06	0.9988		0.00019	1.69876	0.17	0.9894		0.949	0.96841	0.13	0.8913		.	.	.	.
rs9415997	chr10	71776432	VSIR	upstream gene variant	.	CDH23,VSIR,MIR7152,C10orf105,PSAP,CHST3	A	G	1.7e-06	0.95619		8.88e-05	0.94999	21.43	0.9996		0.026	0.96089	18.42	0.999		0.469	1.03149	19.35	0.9914		0.017	0.94705	23.37	0.999
rs780544227	chr4	171859138	GALNTL6	intron variant	NM_001034845.3:c.138+44420G>A	GALNTL6,MIR6082,LOC101928314,LINC02431	A	G	1.71e-06	2.02648		0.558	2.29171	0	0.878		8.47e-07	2.12081	0.13	0.988		0.874	0.90457	0.08	0.9092		.	.	.	.
rs149496223	chr17	49771716	.	intergenic variant	.	FAM117A,KAT7,SLC35B1,TAC4,FLJ45513,SPOP	C	T	1.94e-06	1.85151		0.0651	1.55442	0.04	0.9979		0.000154	1.88853	0.12	0.9942		0.0121	2.61876	0.12	0.9555		.	.	.	.
rs147202944	chr11	89043692	GRM5	intron variant	NM_000842.4:c.661+3520A>C,NM_001143831.2:c.661+3520A>C	GRM5,TYR,NOX4,RNU6-16P,GRM5-AS1,FOLH1B	G	T	2.11e-06	1.41694		0.000692	1.68321	0.1	0.9896		0.00843	1.29162	0.44	0.9873		0.0777	1.52562	0.41	0.9664		0.0704	1.50923	0.2	0.999
rs28370157	chr1	223766829	CAPN2	intron variant	NM_001146068.1:c.1521+398G>C,NM_001748.5:c.1755+398G>C	CAPN2,TP53BP2,CAPN8,FBXO28,CCDC185,SUSD4	C	G	2.12e-06	5.12689		0.275	5.10592	0	1		1.23e-05	4.9062	0.01	0.9847		0.117	11.5941	0	1		.	.	.	.
rs147714697	chr3	112697155	.	intergenic variant	.	LINC02042,CCDC80,LINC01279,SLC35A5,CD200R1L,ATG3	G	C	2.13e-06	0.87669		0.0276	0.89987	1.34	0.9972		0.0395	0.90611	2.28	0.9851		0.151	0.84333	2.39	0.9486		0.000215	0.8216	3.5	0.999
rs139157630	chr16	12682154	CPPED1	intron variant	NM_001099455.2:c.290-17039G>A,NM_018340.3:c.716-17039G>A	CPPED1,MIR4718,SNX29,SHISA9,TNFRSF17,GSPT1	T	C	2.31e-06	17.0764		0.164	10.6771	0	1		7.01e-05	15.1925	0	0.946		0.0217	70.2107	0	0.998		.	.	.	.
rs372223428	chr9	123101792	RABGAP1	intron variant	NM_012197.4:c.3087+29C>T	RABGAP1,MIR600HG,MIR600,STRBP,GPR21,ZBTB26	T	C	2.36e-06	2.9627		0.548	1.51301	0	0.9813		9.07e-05	2.8881	0.04	0.9805		0.00347	5.17118	0.04	0.9195		.	.	.	.
rs527870168	chr6	115810799	.	intergenic variant	.	FRK,TPI1P3,NT5DC1,COL10A1,TSPYL4,TSPYL1	C	T	2.42e-06	1.36738		0.00348	1.40102	0.18	0.9975		0.0013	1.35175	0.45	0.9896		0.169	1.38265	0.45	0.9595		0.214	1.3189	0.2	0.999
rs193168841	chr15	33968519	CHRM5	5 prime UTR variant	NM_001320917.2:c.-707G>A,NM_012125.4:c.-1039G>A	AVEN,CHRM5,RYR3,EMC7,PGBD4,KATNBL1	A	G	2.49e-06	1.97408		3.83e-05	1.98854	0.07	0.9891		0.561	1.40973	0.01	0.9064		0.844	1.23627	0.02	0.8426		0.019	2.25263	0.09	0.999
rs1947707	chr8	14500238	SGCZ	intron variant	NM_001322879.2:c.234+54494T>C,NM_001322880.2:c.234+54494T>C,NM_001322881.2:c.12+54588T>C,NM_139167.4:c.234+54494T>C	SGCZ,MIR383,C8orf48,DLC1	G	A	2.8e-06	1.03603		0.000109	1.04227	45.04	0.9999		0.0411	1.0286	49.03	0.9991		0.191	0.95657	48.1	0.9979		0.00397	1.05717	45.7	0.999
rs752388323	chr19	38277675	SPINT2	intron variant	NM_001166103.2:c.107-10201C>G,NM_021102.4:c.107-5952C>G	SPINT2,PPP1R14A,YIF1B,C19orf33,KCNK6,DPF1	G	C	2.89e-06	0.01455		6.28e-06	0.01435	0.03	0.9668		0.488	0.01747	0	0.8582		0.316	0.01733	0.02	0.8066		.	.	.	.
rs13171616	chr5	66647571	MAST4	intron variant	NM_001164664.2:c.363+50553T>A,NM_001290228.2:c.363+50553T>A,NM_198828.3:c.363+50553T>A	MAST4,LINC02229,MAST4-AS1,SREK1,CD180,ERBIN	A	T	3.05e-06	0.95791		0.0108	0.96667	20.68	0.9999		0.000103	0.94772	48.84	0.9993		0.256	0.96233	49.06	0.9996		.	.	.	.
rs912845237	chr10	17785678	TMEM236	intron variant	NM_001098844.3:c.472+9508C>T	TMEM236,MRC1,MIR511,STAM,STAM-AS1,SLC39A12	T	C	3.07e-06	0.81889		0.00713	0.83652	0.74	0.9967		0.000233	0.7935	1.44	0.9799		0.488	0.90475	1.59	0.9054		0.221	0.7449	0.2	0.999
rs146360872	chr8	81695161	SLC10A5	upstream gene variant	.	SLC10A5,ZFAND1,IMPA1,CHMP4C,SNX16,FABP12	A	C	3.25e-06	1.25433		0.00323	1.20695	0.63	0.9999		0.000185	1.40481	0.47	0.9971		0.629	0.88994	0.53	0.9918		0.0948	1.308	0.37	0.999
rs747565049	chr2	144672646	TEX41	intergenic variant	NR_033870.2:n.142+4538G>A	TEX41,LINC01412,ZEB2-AS1,ZEB2,GTDC1,LOC101928386	A	G	3.31e-06	1.63902		2.63e-06	1.64773	0.2	0.999		0.278	0.01708	0	0.9372		0.467	0.01759	0.01	0.839		.	.	.	.
rs2794264	chr6	43440728	ABCC10	intron variant	NM_001198934.2:c.2128-1134C>G,NM_001350518.2:c.796-1134C>G,NM_033450.2:c.2044-1134C>G	ABCC10,MIR6780B,DLK2,TJAP1,LRRC73,YIPF3	C	G	3.41e-06	1.04248		0.0101	1.03324	22.35	0.9997		0.00633	1.04613	22.08	0.9986		0.206	1.05274	22.38	0.9871		0.00753	1.06141	24.88	0.999
rs60712520	chr18	14439803	.	intergenic variant	.	CXADRP3,POTEC,CYP4F35P,ANKRD20A5P,ZNF519,ANKRD30B	T	G	3.45e-06	1.04865		0.00612	1.04133	15.4	0.9964		0.00291	1.05686	16.38	0.9806		0.644	1.02296	15.92	0.8725		0.0157	1.06099	20.85	0.999
rs190703705	chr16	26879419	.	intergenic variant	.	C16orf82,KDM8,NSMCE1,FLJ21408,IL4R,IL21R	A	G	3.51e-06	1.43075		0.0226	1.32115	0.17	0.9983		0.000561	1.48944	0.28	0.9827		0.00918	2.16193	0.25	0.8889		0.471	1.21034	0.14	0.999
rs556469928	chr5	87498635	.	intergenic variant	.	CCNH,RASA1,LOC644285,LOC101929380,LINC01949,MIR4280	T	C	3.62e-06	2.35232		0.000249	3.36188	0.02	0.9929		0.00126	2.11066	0.06	0.9665		0.947	1.05127	0.05	0.8824		.	.	.	.
rs565992396	chr4	166713589	.	intergenic variant	.	SPOCK3,TLL1,LINC01179,LOC101928131	C	G	3.7e-06	1.46375		0.00177	1.44196	0.17	0.9976		0.0404	1.5171	0.09	0.9635		0.884	1.09319	0.08	0.921		0.00548	1.49541	0.47	0.999
rs780627592	chr17	73396462	SDK2	intron variant	NM_001144952.2:c.3355-1080_3355-1071dup	SDK2,CDC42EP4,CPSF4L,C17orf80,FAM104A,COG1	ACCCACTTTAC	A	3.72e-06	2.31637		0.219	2.27164	0.01	0.9878		0.0747	1.97803	0.02	0.962		0.146	1.99991	0.09	0.9013		0.000104	2.5723	0.19	0.999
rs73153977	chr3	153941407	.	intergenic variant	.	ARHGEF26-AS1,ARHGEF26,DHX36,GPR149,C3orf79,RAP2B	T	G	3.78e-06	0.94791		0.000296	0.94686	14.9	0.9998		0.00463	0.94649	15.31	0.9986		0.497	0.96793	14.85	0.9941		.	.	.	.
rs199799304	chr15	40585610	.	regulatory region variant	.	TRS-GCT4-2,KNL1,RPUSD2,CCDC32,MRPL42P5,RAD51-AS1	TG	T	3.85e-06	0.94677		0.00519	0.95791	14.02	0.9999		0.000313	0.93025	14.26	0.9995		0.161	0.93351	14.34	0.9981		.	.	.	.
rs75437274	chr5	114583026	LINC01957,LOC101927078	intergenic variant	NR_130785.1:n.342+84583A>G	LOC101927078,KCNN2,TRIM36,PGGT1B,CCDC112,FEM1C	C	T	3.87e-06	1.11885		0.00105	1.10672	2.95	0.9988		0.015	1.11986	2.11	0.9984		0.111	1.19854	2.05	0.9928		0.0878	1.1781	1.02	0.999
rs182798317	chr11	88957215	GRM5	intron variant	NM_000842.4:c.661+89997G>A,NM_001143831.2:c.661+89997G>A	GRM5,TYR,RNU6-16P,NOX4,GRM5-AS1,CTSC	T	C	3.95e-06	1.45878		0.000644	1.731	0.09	0.9992		0.00209	1.39222	0.34	0.9948		0.297	1.37094	0.27	0.9809		0.395	1.26327	0.13	0.999
rs866701094	chr7	154049681	DPP6	upstream gene variant	.	DPP6,LOC101929998,LINC01287,PAXIP1-AS2,PAXIP1,LOC101929087	A	G	4.18e-06	3.70025		0.556	2.2067	0	1		3.32e-06	3.8787	0.02	0.9842		0.365	0.01742	0.01	0.9852		.	.	.	.
rs756318635	chr10	116186254	GFRA1	intron variant	NM_001145453.2:c.419-60697G>T,NM_001348096.1:c.419-60697G>T,NM_001348098.2:c.433+25377G>T,NM_001348099.1:c.71-60697G>T,NM_005264.6:c.433+25377G>T,NM_145793.5:c.419-60697G>T	GFRA1,CCDC172,ATRNL1,PNLIPRP3,PNLIP,PNLIPRP1	A	C	4.22e-06	0.7539		5.21e-06	0.73469	0.72	0.9993		0.693	0.90222	0.08	0.959		0.279	1.67682	0.12	0.8377		0.113	0.73971	0.26	0.999
rs144031782	chr5	115475727	.	intergenic variant	.	FEM1C,TICAM2,TMED7-TICAM2,LOC101927100,TMED7,LOC102467217	G	C	4.27e-06	0.61681		0.0316	0.73897	0.17	0.9969		3.32e-05	0.50208	0.27	0.9902		0.0732	0.39645	0.19	0.9188		.	.	.	.
rs56332525	chr6	41491595	LOC112267957	intergenic variant	.	LINC01276,FOXP4-AS1,FOXP4,MIR4641,NCR2,MDFI	C	A	4.56e-06	0.95285		0.000141	0.94573	16.2	0.9981		0.0485	0.96348	16.53	0.9906		0.0326	0.89808	15.82	0.8871		0.399	0.9756	12.83	0.999
rs1596834	chr2	4721132	.	intergenic variant	.	LINC01249,LOC105373397,LOC105373395,LINC01304,DCDC2C,LINC01248	A	C	4.76e-06	0.94762		0.0406	0.96715	12.43	0.9993		0.00123	0.93193	11.9	0.9896		0.00572	0.85684	11.57	0.9629		0.0421	0.93951	11.21	0.999
rs577008249	chr15	37385901	LOC105370772	intergenic variant	.	MEIS2,MIR8063,LOC145845,TMCO5A,CSNK1A1P1,C15orf41	G	T	4.78e-06	3.05079		0.0703	5.09877	0	1		2.62e-05	3.29169	0.03	0.9807		0.28	1.84172	0.07	0.8771		.	.	.	.
rs13157162	chr5	164811207	LOC105377703	intergenic variant	.	LOC102546299,LINC02143	C	T	4.79e-06	1.14179		0.000357	1.15465	1.62	0.9993		0.0417	1.10131	2.04	0.9995		0.158	1.19101	1.77	0.987		0.0635	1.262	0.6	0.999
rs10973519	chr9	3784103	.	intergenic variant	.	GLIS3,RFX3-AS1,GLIS3-AS1,RFX3,LINC01231,SLC1A1	T	C	4.84e-06	0.96435		0.000847	0.96281	33.6	0.9997		0.236	0.98305	36.75	0.9902		0.0764	0.93885	36.28	0.9904		0.0027	0.94148	36.5	0.999
rs1340348525	chr12	4320378	TIGAR	upstream gene variant	.	TIGAR,CCND2,CCND2-AS1,FGF23,FGF6,C12orf4	C	G	4.99e-06	4.62927		0.103	4.21774	0	1		0.48	0.01745	0	0.9742		0.338	3.47467	0.01	0.8368		2.45e-05	4.94462	0.09	0.999
rs41613	chr7	120780388	.	intergenic variant	.	TSPAN12,KCND2,ING3,CPED1,WNT16,FAM3C	C	T	5.2e-06	1.03967		0.0159	1.03015	24.49	0.9999		0.00631	1.04352	26.31	0.9992		0.058	1.07638	24.69	0.9977		0.0188	1.04959	32.03	0.999
rs764821366	chr22	45658425	LOC105373068,LOC105373069	intergenic variant	.	ATXN10,FBLN1,MIR4762,RIBC2,LOC105373071,SMC1B	T	A	5.43e-06	0.01533		0.208	0.01695	0	0.9976		6.63e-05	0.01491	0.04	0.9823		0.0744	0.01663	0.04	0.9685		.	.	.	.
rs190467522	chr15	77271257	PEAK1	intron variant	NM_024776.4:c.-275+13701G>A	PEAK1,LINC00597,HMG20A,TSPAN3,PSTPIP1,RCN2	T	C	5.46e-06	0.79184		0.000948	0.77538	0.57	0.9985		0.0297	0.76056	0.36	0.997		0.63	1.11605	0.54	0.9884		0.00715	0.7886	1.23	0.999
rs551708639,rs66964821	chr2	215649962	LINC00607,LOC102724861	intergenic variant	NR_037195.1:n.724-25731_724-25728dup	LINC00607,LOC102724849,FN1,MREG,ATIC,PECR	AACTT	A	5.46e-06	1.20334		0.000292	1.20828	0.96	0.9996		0.0263	1.17117	0.87	0.9924		0.0765	1.32777	0.99	0.9681		.	.	.	.
rs540149525	chr7	117214226	ST7	intron variant	NM_001369598.1:c.1405+4289C>T,NM_001369599.1:c.1276+4289C>T,NM_001369600.1:c.1207+4289C>T,NM_001369601.1:c.1390+4304C>T,NM_001369602.1:c.1267+4289C>T,NM_001369603.1:c.1198+4289C>T,NM_001369604.1:c.1336+4289C>T,NM_001369606.1:c.1255+4289C>T,NM_001369607.1:c.1186+4289C>T,NM_018412.4:c.1336+4289C>T,NM_021908.3:c.1405+4289C>T	ST7,ST7-OT3,WNT2,ST7-AS2,ASZ1,MIR6132	T	C	5.46e-06	1.55193		0.0728	1.70642	0.02	0.9988		0.00439	1.50742	0.18	0.9886		0.0518	1.82832	0.22	0.9486		0.0141	1.49586	0.36	0.999
rs565208646	chr6	135430954	AHI1	intron variant	NM_001134830.1:c.2373+254G>A,NM_001134831.2:c.2373+254G>A,NM_001134832.1:c.2373+254G>A,NM_001350503.1:c.2373+254G>A,NM_001350504.1:c.2373+254G>A,NM_017651.4:c.2373+254G>A	AHI1,LINC00271,MIR548A2,MYB,HBS1L,PDE7B	T	C	5.48e-06	2.13763		0.431	0.01743	0	0.9929		0.000268	2.15028	0.07	0.9756		0.00307	3.24787	0.11	0.8785		0.326	1.45849	0.06	0.999
rs557224575	chr1	13640257	LOC107984919	intergenic variant	.	PDPN,PRDM2,LRRC38,PRAMEF20,PRAMEF17,KAZN	G	A	5.57e-06	0.28849		0.231	0.33254	0.01	0.9927		5.96e-05	0.31083	0.11	0.9723		0.0128	0.01611	0.1	0.8729		.	.	.	.
rs187163024	chr4	41685870	LIMCH1	intron variant	NM_001112717.4:c.2936+40T>A	LIMCH1,PHOX2B,LINC00682,TMEM33,DCAF4L1,SLC30A9	A	T	5.68e-06	0.7195		0.00225	0.74669	0.37	0.996		0.00181	0.69531	0.46	0.971		0.147	0.57782	0.32	0.8616		.	.	.	.
rs762684141	chr10	26814866	ABI1	intron variant	NM_001012750.2:c.285+8272G>A	ABI1,PDSS1,FAM238C,FAM238B,ANKRD26,FAM238A	T	C	5.73e-06	1.7591		5.22e-05	1.74473	0.11	0.9977		0.0246	1.93789	0.04	0.9653		0.117	0.01682	0.04	0.9074		.	.	.	.
rs1480520869	chr4	168966288	CBR4,LOC107986200	intergenic variant	.	CBR4,PALLD,SH3RF1,NEK1,DDX60L,DDX60	T	C	5.83e-06	7.33751		0.118	24.9581	0	0.9361		0.587	1.88476	0	0.984		9.39e-06	8.68415	0.04	0.9227		.	.	.	.
rs150504741	chr10	29693087	SVIL	intron variant	NM_001323599.2:c.-399-6436G>A,NM_001323600.1:c.-399-6436G>A,NM_003174.3:c.-399-6436G>A	SVIL,MIR938,MIR604,SVIL-AS1,JCAD,LOC101929256	T	C	5.87e-06	1.25621		4.53e-05	1.28775	0.66	0.9996		0.27	1.13655	0.33	0.9901		0.579	0.83761	0.31	0.9724		0.0205	1.38583	0.49	0.999
rs144627013	chr11	73468775	FAM168A	intron variant	NM_001286050.2:c.-18-283G>C,NM_001286051.2:c.-18-283G>C,NM_015159.3:c.-18-283G>C	FAM168A,RELT,ARHGEF17,P2RY6,PLEKHB1,RAB6A	G	C	5.96e-06	1.25948		9.8e-05	1.41001	0.32	0.998		0.0111	1.18697	0.96	0.9919		0.517	1.12479	0.88	0.9276		0.182	1.65202	0.07	0.999
rs75720927	chr15	41485334	RTF1	downstream gene variant	.	RTF1,ITPKA,LTK,RPAP1,TYRO3,NDUFAF1	C	G	6.07e-06	0.95715		0.00323	0.96002	18.31	0.9986		0.011	0.95628	19.5	0.9943		0.576	0.97629	19.74	0.9875		0.0177	0.94356	19.5	0.999
rs76749289	chr8	133504369	ST3GAL1	intron variant	NM_003033.4:c.-631-5180G>T,NM_173344.3:c.-428-5180G>T	ST3GAL1,NDRG1,LOC101927798,WISP1,TG,LOC101927822	A	C	6.13e-06	1.06375		0.067	1.03417	9.36	0.9996		2.95e-07	1.12491	9.42	0.998		0.852	0.98876	9.17	0.9352		0.458	1.05127	2.15	0.999
rs374070607	chr3	35783420	ARPP21	intron variant	NM_001267617.1:c.1976-8962T>G,NM_001267619.1:c.2036-8962T>G,NM_016300.4:c.2033-8962T>G	ARPP21,MIR128-2,LOC101928135,STAC,DCLK3	G	T	6.22e-06	1.84578		0.0182	1.54388	0.07	0.9996		5.67e-05	2.32961	0.07	0.977		0.371	1.85003	0.05	0.9755		.	.	.	.
rs341535	chr13	59802773	DIAPH3	intron variant	NM_001042517.2:c.3163+8015C>G,NM_001258366.2:c.3130+8015C>G,NM_001258367.2:c.3025+8015C>G,NM_001258368.2:c.2953+8015C>G,NM_001258369.1:c.3163+8015C>G,NM_030932.3:c.2374+8015C>G	DIAPH3,DIAPH3-AS1,DIAPH3-AS2,LINC00434,TDRD3,LINC00378	G	C	6.28e-06	0.95983		0.000929	0.96117	27.69	0.999		0.00347	0.95705	30.9	0.9994		0.326	0.96454	30.85	0.9953		.	.	.	.
rs77963899	chr8	27250359	STMN4	intron variant	NM_001283053.2:c.-78-6558G>A,NM_001283054.2:c.-78-6558G>A,NM_001283055.2:c.-14-7867G>A,NM_030795.4:c.-78-6558G>A	STMN4,TRIM35,PTK2B,MIR6842,MIR548H4,CHRNA2	T	C	6.32e-06	0.92524		0.00169	0.92441	4.89	0.9997		0.00054	0.90159	6	0.9967		0.727	1.02583	5.69	0.9898		0.232	0.94658	4.61	0.999
rs72866208	chr2	32910050	LINC00486,LTBP1	intergenic variant	NR_027098.2:n.463+7927C>G,NR_027099.2:n.1186+7927C>G	LINC00486,LTBP1,TTC27,MIR4765,BIRC6,BIRC6-AS2	G	C	6.37e-06	1.08394		3.58e-05	1.10539	4.9	0.9991		0.0466	1.05823	6.07	0.9998		0.381	1.06418	5.93	0.9803		.	.	.	.
rs759806869	chr4	9573790	.	intergenic variant	.	LOC101928948,MIR548I2,DEFB131A,SLC2A9,USP17L6P,DRD5	T	C	6.48e-06	1.85225		5.79e-05	1.80652	0.09	0.9969		0.0208	2.37145	0.02	0.9345		0.14	0.0169	0.03	0.8441		.	.	.	.
rs763578646	chr8	73122822	.	intergenic variant	.	SBSPON,TERF1,C8orf89,RPL7,RDH10,KCNB2	C	T	6.63e-06	2.45887		0.000226	6.92335	0	0.9951		0.0149	1.7711	0.06	0.9907		0.00453	4.76025	0.05	0.9342		.	.	.	.
rs72700614	chr9	15181967	TTC39B	intron variant	NM_001168339.1:c.1717+340A>T,NM_001168340.1:c.1684+340A>T,NM_001168341.1:c.1516+340A>T,NM_001168342.2:c.1228+340A>T,NM_152574.2:c.1723+340A>T	TTC39B,LOC389705,SNAPC3,FREM1,PSIP1,CCDC171	A	T	6.86e-06	0.78986		0.00632	0.82012	0.6	0.9999		0.000141	0.72354	0.81	0.994		0.247	0.78883	0.8	0.9663		0.507	1.21385	0.12	0.999
rs1255694803	chr10	100267926	CWF19L1	upstream gene variant	.	CWF19L1,BLOC1S2,PKD2L1,SNORA12,CHUK,SCD	C	CTAACCTAACC	6.91e-06	0.21197		0.0289	0.17796	0.01	1		0.000307	0.24407	0.08	0.9837		0.0393	0.0164	0.05	0.9617		.	.	.	.
rs1257992813	chr15	50708702	SPPL2A	intron variant	NM_032802.4:c.1489-829del	SPPL2A,TRPM7,USP50,AP4E1,USP8,DCAF13P3	CA	CAA	6.93e-06	0.82382		0.000228	0.82919	1.28	0.9567		0.00378	0.77151	0.7	0.9913		0.915	1.0203	0.82	0.9643		.	.	.	.
rs61793489	chr3	154013367	.	intergenic variant	.	ARHGEF26-AS1,ARHGEF26,DHX36,GPR149,C3orf79,RAP2B	C	T	7.2e-06	0.94942		0.00111	0.95171	14.66	0.9991		0.00186	0.94195	15.68	0.9989		0.581	0.97395	15.06	0.9969		.	.	.	.
rs540235500	chr3	62616339	CADPS	intron variant	NM_003716.4:c.1326-23591C>T,NM_183393.3:c.1326-23591C>T,NM_183394.3:c.1326-23591C>T	CADPS,FEZF2,C3orf14,PTPRG-AS1,PTPRG,LINC00698	A	G	7.29e-06	3.35181		0.386	0.01735	0	0.8625		2.37e-05	3.46461	0.03	0.9727		0.095	3.1346	0.04	0.8983		.	.	.	.
rs41284445	chr10	6489526	PRKCQ	intron variant	NM_001242413.2:c.790+2157G>A,NM_001282644.2:c.682+2157G>A,NM_001282645.1:c.415+2157G>A,NM_001323265.1:c.790+2157G>A,NM_001323266.2:c.415+2157G>A,NM_001323267.1:c.682+2157G>A,NM_006257.5:c.790+2157G>A	PRKCQ,PRKCQ-AS1,LOC101928150,LOC399715,PFKFB3,LINC00706	T	C	7.61e-06	1.13508		0.00369	1.18887	0.74	0.9983		0.0234	1.1971	0.7	0.9722		1	0.9987	0.78	0.8816		0.00391	1.10849	8.21	0.999
rs567532971	chr3	68819201	FAM19A4	intron variant	NM_001005527.2:c.130+61529G>A,NM_182522.5:c.130+61529G>A	FAM19A4,EOGT,TMF1,MIR3136,UBA3,ARL6IP5	T	C	7.76e-06	0.60811		7.73e-06	0.56248	0.23	0.9912		0.381	0.82209	0.11	0.9802		0.0125	0.01606	0.1	0.8958		.	.	.	.
rs149996714	chr19	17392194	.	regulatory region variant	.	LOC105372343,BST2,BISPR,MVB12A,PLVAP,TMEM221	T	C	7.96e-06	0.89521		0.0506	0.92691	2	0.9986		0.00249	0.87801	2.9	0.9852		0.111	0.8451	2.96	0.9819		0.0151	0.87529	3.22	0.999
rs149320560	chr13	34186652	.	intergenic variant	.	RFC3,LINC00457,STARD13,NBEA,STARD13-AS	T	C	8.23e-06	0.67591		0.00247	0.7085	0.26	0.9957		0.00548	0.65168	0.27	0.9815		0.0633	0.33105	0.15	0.9162		0.269	0.66831	0.08	0.999
rs11166057	chr1	98649474	.	intergenic variant	.	SNX7,PLPPR5,LOC100129620,LINC01776,MIR137HG,MIR137	A	G	8.33e-06	1.03479		0.00392	1.03159	40.83	1		0.000171	1.05443	39.23	0.9995		0.511	1.02306	38.99	0.9981		0.58	1.01106	37.12	0.999
rs554561917	chr11	64969453	MAJIN	intron variant	NM_001037225.3:c.-65+2424T>G,NM_001300803.1:c.-65+2424T>G,NM_001318808.1:c.-1097+2424T>G	MAJIN,BATF2,GPHA2,PPP2R5B,ARL2,ARL2-SNX15	C	A	8.37e-06	0.797		0.000459	0.82135	0.99	0.9995		0.00263	0.67348	0.35	0.9967		0.496	0.81359	0.35	0.9803		.	.	.	.
rs148734148	chr1	169302359	NME7	intron variant	NM_013330.5:c.440+786C>T,NM_197972.2:c.332+786C>T	NME7,BLZF1,CCDC181,SLC19A2,ATP1B1,LOC101928596	A	G	8.54e-06	1.26947		1.69e-05	1.36766	0.48	0.9988		0.161	1.17468	0.33	0.9897		0.377	0.74744	0.31	0.9637		0.0946	1.21397	0.7	0.999
rs185659094	chr2	188121734	LINC01090	intergenic variant	NR_126396.1:n.380+44020C>T	LINC01090,GULP1,MIR561,TFPI,DIRC1,CALCRL	A	G	8.66e-06	1.31036		0.000133	1.30369	0.54	0.9995		0.051	1.30174	0.22	0.9927		0.201	1.55271	0.19	0.9702		.	.	.	.
rs9360524	chr6	72083714	RIMS1	intron variant	NM_001350411.1:c.246-13238C>G,NM_001350412.1:c.165-13235C>G,NM_001350413.1:c.246-13235C>G,NM_014989.5:c.246-13235C>G	RIMS1,KCNQ5,KCNQ5-IT1,LINC01626,LINC00472,MIR30A	G	C	8.67e-06	0.96696		0.000394	0.963	48.25	1		0.114	0.97824	43.18	0.9989		0.762	0.98965	41.8	0.998		0.01	0.95151	47.81	0.999
rs1229844189	chr3	1850481	.	intergenic variant	.	CNTN4,CNTN4-AS2,CNTN6	C	T	8.76e-06	0.01523		0.128	0.01669	0	0.9581		5.72e-05	0.01487	0.04	0.991		0.262	0.01722	0.02	0.8915		.	.	.	.
rs537608761	chr3	125216943	SLC12A8	upstream gene variant	.	SLC12A8,ZNF148,MIR5092,HEG1,SNX4,MUC13	T	C	8.87e-06	1.76579		0.000103	1.80201	0.1	0.9985		0.0183	1.78765	0.06	0.9633		0.653	0.64901	0.04	0.9304		.	.	.	.
rs567419663	chr6	10923840	SYCP2L	intron variant	NM_001040274.3:c.1073-656C>T	SYCP2L,LOC101928191,GCM2,ELOVL2,MAK,ELOVL2-AS1	T	C	9.09e-06	1.85856		0.56	0.01767	0	0.9789		4.22e-05	1.84836	0.13	0.9953		0.0806	1.95502	0.14	0.9608		.	.	.	.
rs3821665	chr3	151416028	MED12L	intron variant	NM_053002.5:c.6193-284G>A	MED12L,IGSF10,P2RY12,P2RY13,GPR87,P2RY14	A	G	9.66e-06	1.03417		0.00183	1.03386	46.86	0.9983		0.011	1.03603	51.85	0.9861		0.852	1.00652	52.3	0.9293		0.0434	1.0406	50.34	0.999
rs12053503	chr2	175700495	LOC107985962	intergenic variant	.	LNPK,EVX2,HOXD13,HOXD12,HOXD11,HOXD10	G	C	9.86e-06	1.04959		0.00121	1.05096	13.71	0.9995		0.00405	1.05961	13.12	0.9976		0.968	1.002	13.31	0.9972		0.159	1.04112	13.05	0.999
rs34821299	chr5	165006126	LOC105377703	intergenic variant	.	LOC102546299,LINC02143	G	C	9.95e-06	1.13576		0.000752	1.14947	1.54	0.9996		0.0493	1.09549	2.14	0.9981		0.128	1.18898	2.06	0.9894		0.0678	1.23121	0.73	0.999
rs112549129	chr13	20331419	.	regulatory region variant	.	CRYL1,GJB6,MIR4499,GJB2,GJA3,LINC01072	T	A	9.99e-06	2.71312		0.0011	2.58364	0.02	0.9961		0.00374	2.9716	0.02	0.9523		0.457	2.46108	0.01	0.8266		.	.	.	.

## Sheet: Supp. Data 2
Supplementary Data 2. Conditional analyses. Conditional analyses of rs6753393 in ARMC9 and variants in high LD (r2>0.8) using GWASs from Iceland, the UK, and US and adipose tissue eQTL data from Iceland. EA effect allele, OA other allele
GWAS																										eQTL
rs6753393 vs correlated variants							Iceland					UK					US					Combined				Iceland
Variant	EA	OA	Covariate	EA	OA	r2	P unadj	P adj	OR unadj	OR adj		P unadj	P adj	OR unadj	OR adj		P unadj	P adj	OR unadj	OR adj		P adj	OR adj	P-het		P unadj	P adj	Effect unadj	Effect adj
chr2:231197253	C	G	chr2:231190183	C	G	0.906397	1.8164e-05	0.15222	1.055	1.066		1.3111e-07	0.012606	1.088	1.109		0.10828	0.34659	1.065	0.904		0.015	1.07	0.2		6.1414e-21	0.085694	0.547	0.324
chr2:231197253	C	G	chr2:231190439	A	T	0.906453	1.8164e-05	0.15636	1.055	1.066		1.3111e-07	0.015969	1.088	1.105		0.10828	0.30011	1.065	0.894		0.019	1.07	0.19		6.1414e-21	0.085694	0.547	0.324
chr2:231197253	C	G	chr2:231190970	T	C	0.906395	1.8164e-05	0.14619	1.055	1.067		1.3111e-07	0.9285	1.088	1.062		0.10828	0.36468	1.065	0.907		0.32	1.04	0.38		6.1414e-21	0.085694	0.547	0.324
chr2:231197253	C	G	chr2:231195839	A	G	0.999889	1.8164e-05	0.63716	1.055	1.066		1.3111e-07	0.9285	1.088	1.062		0.10828	0.35441	1.065	0.903		0.66	0.96	0.63		6.1414e-21	1	0.547	0.324
chr2:231197253	C	G	chr2:231197637	T	C	0.99961	1.8164e-05	0.65109	1.055	0.75		1.3111e-07	0.091204	1.088	1.3		0.10828	0.37562	1.065	0.707		0.27	1.17	0.27		6.1414e-21	1	0.547	0.324
chr2:231197253	C	G	chr2:231198864	A	G	0.96354	1.8164e-05	0.8012	1.055	1.018		1.3111e-07	0.27277	1.088	1.135		0.10828	0.04057	1.065	0.551		0.72	1.02	0.069		6.1414e-21	0.65082	0.547	0.199
chr2:231197253	C	G	chr2:231199000	G	A	0.963513	1.8164e-05	0.76492	1.055	1.021		1.3111e-07	0.31056	1.088	1.124		0.10828	0.059477	1.065	0.581		0.7	1.02	0.1		6.1414e-21	0.65082	0.547	0.199
chr2:231197253	C	G	chr2:231199232	C	T	0.963483	1.8164e-05	0.77164	1.055	1.02		1.3111e-07	0.48112	1.088	1.086		0.10828	0.099796	1.065	0.606		0.78	1.02	0.2		6.1414e-21	0.65082	0.547	0.199
chr2:231197253	C	G	chr2:231199283	T	A	0.963483	1.8164e-05	0.77164	1.055	1.02		1.3111e-07	0.48474	1.088	1.085		0.10828	0.10008	1.065	0.606		0.78	1.02	0.2		6.1414e-21	0.65082	0.547	0.199
chr2:231197253	C	G	chr2:231200253	A	C	0.963483	1.8164e-05	0.77067	1.055	1.02		1.3111e-07	0.44494	1.088	1.093		0.10828	0.090841	1.065	0.6		0.76	1.02	0.18		6.1414e-21	0.65082	0.547	0.199
chr2:231197253	C	G	chr2:231200593	A	G	0.963483	1.8164e-05	0.77078	1.055	1.02		1.3111e-07	0.4893	1.088	1.084		0.10828	0.090548	1.065	0.6		0.79	1.02	0.19		6.1414e-21	0.65082	0.547	0.199
chr2:231197253	C	G	chr2:231200675	AAACAACAAC	A	0.963538	1.8164e-05	0.76513	1.055	1.021		1.3111e-07	0.56056	1.088	1.071		0.10828	0.10074	1.065	0.609		0.82	1.01	0.22		6.1414e-21	0.65082	0.547	0.199
chr2:231197253	C	G	chr2:231200746	G	A	0.963587	1.8164e-05	0.80829	1.055	1.017		1.3111e-07	0.44751	1.088	1.094		0.10828	0.083946	1.065	0.592		0.8	1.01	0.17		6.1414e-21	0.65082	0.547	0.199
chr2:231197253	C	G	chr2:231201151	C	G	0.963482	1.8164e-05	0.76376	1.055	1.021		1.3111e-07	0.54041	1.088	1.074		0.10828	0.1003	1.065	0.608		0.81	1.01	0.21		6.1414e-21	0.65082	0.547	0.199
chr2:231197253	C	G	chr2:231201991	G	T	0.96331	1.8164e-05	0.76959	1.055	1.02		1.3111e-07	0.54286	1.088	1.074		0.10828	0.1696	1.065	0.658		0.77	1.02	0.32		6.1414e-21	0.65082	0.547	0.199
chr2:231197253	C	G	chr2:231202161	A	G	0.963427	1.8164e-05	0.81255	1.055	1.017		1.3111e-07	0.39776	1.088	1.101		0.10828	0.11552	1.065	0.636		0.75	1.02	0.21		6.1414e-21	0.65082	0.547	0.199
chr2:231197253	C	G	chr2:231203828	T	C	0.954945	1.8164e-05	0.7828	1.055	1.017		1.3111e-07	0.79004	1.088	1.028		0.10828	0.13561	1.065	0.662		0.93	1	0.31		6.1414e-21	0.32396	0.547	0.344
chr2:231197253	C	G	chr2:231204370	G	T	0.963594	1.8164e-05	0.77262	1.055	1.02		1.3111e-07	0.75059	1.088	1.036		0.10828	0.067874	1.065	0.58		0.96	1	0.17		6.1414e-21	0.65082	0.547	0.199
chr2:231197253	C	G	chr2:231208083	A	ATTTG	0.962649	1.8164e-05	0.67117	1.055	1.029		1.3111e-07	0.31619	1.088	1.117		0.10828	0.083388	1.065	0.61		0.6	1.03	0.14		6.1414e-21	0.65082	0.547	0.199
chr2:231197253	C	G	chr2:231208199	C	T	0.962594	1.8164e-05	0.67573	1.055	1.029		1.3111e-07	0.23922	1.088	1.138		0.10828	0.069589	1.065	0.594		0.55	1.03	0.11		6.1414e-21	0.65082	0.547	0.199
chr2:231197253	C	G	chr2:231208393	A	G	0.962594	1.8164e-05	0.67776	1.055	1.029		1.3111e-07	0.20832	1.088	1.146		0.10828	0.069928	1.065	0.595		0.52	1.04	0.099		6.1414e-21	0.65082	0.547	0.199
chr2:231197253	C	G	chr2:231208569	A	G	0.962539	1.8164e-05	0.61901	1.055	1.034		1.3111e-07	0.17449	1.088	1.156		0.10828	0.061954	1.065	0.588		0.45	1.04	0.082		6.1414e-21	0.65082	0.547	0.199
chr2:231197253	C	G	chr2:231209766	G	C	0.962262	1.8164e-05	0.60982	1.055	1.035		1.3111e-07	0.28062	1.088	1.121		0.10828	0.086765	1.065	0.626		0.52	1.04	0.14		6.1414e-21	0.65082	0.547	0.199
chr2:231197253	C	G	chr2:231210815	T	C	0.963318	1.8164e-05	0.71419	1.055	1.026		1.3111e-07	0.27714	1.088	1.127		0.10828	0.087082	1.065	0.606		0.59	1.03	0.14		6.1414e-21	0.65082	0.547	0.199
chr2:231197253	C	G	chr2:231212011	C	A	0.962373	1.8164e-05	0.58437	1.055	1.038		1.3111e-07	0.327	1.088	1.106		0.10828	0.0842	1.065	0.624		0.53	1.04	0.15		6.1414e-21	0.65082	0.547	0.199
chr2:231197253	C	G	chr2:231212362	G	A	0.962428	1.8164e-05	0.62785	1.055	1.033		1.3111e-07	0.2589	1.088	1.132		0.10828	0.073315	1.065	0.6		0.53	1.04	0.12		6.1414e-21	0.65082	0.547	0.199
chr2:231197253	C	G	chr2:231212957	C	T	0.962317	1.8164e-05	0.58536	1.055	1.037		1.3111e-07	0.46557	1.088	1.079		0.10828	0.095741	1.065	0.634		0.62	1.03	0.19		6.1414e-21	0.65082	0.547	0.199
chr2:231197253	C	G	chr2:231213235	T	C	0.962484	1.8164e-05	0.60545	1.055	1.036		1.3111e-07	0.22995	1.088	1.137		0.10828	0.074837	1.065	0.613		0.49	1.04	0.11		6.1414e-21	0.65082	0.547	0.199
chr2:231197253	C	G	chr2:231214403	C	T	0.963207	1.8164e-05	0.67667	1.055	1.029		1.3111e-07	0.39883	1.088	1.092		0.10828	0.10625	1.065	0.636		0.64	1.03	0.19		6.1414e-21	0.65082	0.547	0.199
chr2:231197253	C	G	chr2:231218815	G	A	0.963205	1.8164e-05	0.66433	1.055	1.03		1.3111e-07	0.30138	1.088	1.116		0.10828	0.11168	1.065	0.64		0.56	1.03	0.18		6.1414e-21	0.65082	0.547	0.199
chr2:231197253	C	G	chr2:231219698	G	T	0.963261	1.8164e-05	0.66606	1.055	1.03		1.3111e-07	0.47354	1.088	1.077		0.10828	0.10383	1.065	0.635		0.68	1.02	0.2		6.1414e-21	0.65082	0.547	0.199
chr2:231197253	C	G	chr2:231220336	C	G	0.963206	1.8164e-05	0.66337	1.055	1.03		1.3111e-07	0.49993	1.088	1.073		0.10828	0.10846	1.065	0.637		0.69	1.02	0.22		6.1414e-21	0.65082	0.547	0.199
chr2:231197253	C	G	chr2:231220585	G	A	0.959379	1.8164e-05	0.93948	1.055	1.005		1.3111e-07	0.40786	1.088	1.09		0.10828	0.13589	1.065	0.646		0.83	1.01	0.24		6.1414e-21	0.32396	0.547	0.344
chr2:231197253	C	G	chr2:231221342	T	C	0.963261	1.8164e-05	0.66454	1.055	1.03		1.3111e-07	0.44891	1.088	1.082		0.10828	0.10618	1.065	0.636		0.66	1.02	0.2		6.1414e-21	0.65082	0.547	0.199
chr2:231197253	C	G	chr2:231223582	T	A	0.962428	1.8164e-05	0.61849	1.055	1.034		1.3111e-07	0.70768	1.088	1.04		0.10828	0.070185	1.065	0.586		0.79	1.02	0.17		6.1414e-21	0.65082	0.547	0.199
chr2:231197253	C	G	chr2:231227044	T	C	0.946557	1.8164e-05	0.86947	1.055	0.991		1.3111e-07	0.33229	1.088	1.08		0.10828	0.070808	1.065	0.661		0.95	1	0.12		6.1414e-21	0.20367	0.547	0.378
chr2:231197253	C	G	chr2:231227588	T	C	0.946498	1.8164e-05	0.84955	1.055	0.989		1.3111e-07	0.2311	1.088	1.1		0.10828	0.085809	1.065	0.673		0.84	1.01	0.11		6.1414e-21	0.20367	0.547	0.378
chr2:231197253	C	G	chr2:231230771	A	G	0.951296	1.8164e-05	0.64194	1.055	1.028		1.3111e-07	0.016908	1.088	1.149		0.10828	0.053645	1.065	0.747		0.15	1.06	0.023		6.1414e-21	0.20588	0.547	0.507
chr2:231197253	C	G	chr2:231239366	T	C	0.943863	1.8164e-05	0.4007	1.055	1.048		1.3111e-07	0.022602	1.088	1.142		0.10828	0.067594	1.065	0.755		0.099	1.07	0.038		6.1414e-21	0.057533	0.547	0.521
chr2:231197253	C	G	chr2:231241532	C	G	0.943863	1.8164e-05	0.38975	1.055	1.049		1.3111e-07	0.031922	1.088	1.134		0.10828	0.054276	1.065	0.743		0.12	1.06	0.036		6.1414e-21	0.057533	0.547	0.521
chr2:231197253	C	G	chr2:231243533	G	A	0.943808	1.8164e-05	0.40732	1.055	1.047		1.3111e-07	0.023385	1.088	1.14		0.10828	0.062179	1.065	0.756		0.11	1.06	0.035		6.1414e-21	0.057533	0.547	0.521
chr2:231197253	C	G	chr2:231248017	C	A	0.943371	1.8164e-05	0.36593	1.055	1.052		1.3111e-07	0.053324	1.088	1.117		0.10828	0.17603	1.065	0.818		0.11	1.06	0.14		6.1414e-21	0.024731	0.547	0.593
chr2:231197253	C	G	chr2:231256929	C	G	0.940159	1.8164e-05	0.55368	1.055	1.033		1.3111e-07	0.088816	1.088	1.098		0.10828	0.2677	1.065	0.853		0.2	1.05	0.24		6.1414e-21	0.024731	0.547	0.593
chr2:231197253	C	G	chr2:231259414	T	G	0.940159	1.8164e-05	0.55942	1.055	1.032		1.3111e-07	0.068117	1.088	1.105		0.10828	0.43706	1.065	0.894		0.15	1.05	0.33		6.1414e-21	0.024731	0.547	0.593
chr2:231197253	C	G	chr2:231261985	A	C	0.886622	1.8164e-05	0.75327	1.055	1.013		1.3111e-07	0.003937	1.088	1.118		0.10828	0.90992	1.065	1.011		0.024	1.06	0.19		6.1414e-21	0.00042994	0.547	0.71
chr2:231197253	C	G	chr2:231266504	G	A	0.940267	1.8164e-05	0.5617	1.055	1.032		1.3111e-07	0.056031	1.088	1.111		0.10828	0.28586	1.065	0.858		0.16	1.05	0.21		6.1414e-21	0.024731	0.547	0.593
chr2:231197253	C	G	chr2:231268271	G	C	0.873188	1.8164e-05	0.52735	1.055	1.024		1.3111e-07	0.10194	1.088	1.066		0.10828	0.65772	1.065	1.046		0.099	1.04	0.76		6.1414e-21	0.00205	0.547	0.623
chr2:231197253	C	G	chr2:231272433	C	A	0.817055	1.8164e-05	0.011798	1.055	1.081		1.3111e-07	0.057474	1.088	1.073		0.10828	0.61539	1.065	0.955		0.0035	1.07	0.44		6.1414e-21	4.2445e-06	0.547	0.657
chr2:231197253	C	G	chr2:231273658	A	G	0.816539	1.8164e-05	0.010581	1.055	1.082		1.3111e-07	0.043804	1.088	1.078		0.10828	0.66043	1.065	0.96		0.0023	1.07	0.47		6.1414e-21	4.2445e-06	0.547	0.657
chr2:231197253	C	G	chr2:231275004	T	TTAAG	0.81659	1.8164e-05	0.010609	1.055	1.082		1.3111e-07	0.040633	1.088	1.079		0.10828	0.60923	1.065	0.954		0.0023	1.07	0.42		6.1414e-21	4.2445e-06	0.547	0.657
chr2:231197253	C	G	chr2:231278727	ATC	A	0.817002	1.8164e-05	0.011614	1.055	1.081		1.3111e-07	0.050525	1.088	1.075		0.10828	0.68351	1.065	0.963		0.0028	1.07	0.49		6.1414e-21	4.2445e-06	0.547	0.657
Correlated variants vs rs6753393
chr2:231190183	C	G	chr2:231197253	C	G	0.906397	3.32e-05	0.80285	1.054	0.989		2.289e-06	0.65196	1.082	0.981		0.036489	0.099024	1.089	1.201		0.97	1	0.22		1.3635e-20	0.21382	0.563	0.243
chr2:231190439	A	T	chr2:231197253	C	G	0.906453	3.2409e-05	0.81417	1.054	0.989		2.4354e-06	0.61386	1.082	0.979		0.033662	0.080143	1.09	1.215		0.97	1	0.19		1.3635e-20	0.21382	0.563	0.243
chr2:231190970	T	C	chr2:231197253	C	G	0.906395	3.2843e-05	0.78779	1.054	0.988		2.1586e-06	0.67454	1.082	0.982		0.036009	0.10507	1.089	1.196		0.98	1	0.24		1.3635e-20	0.21382	0.563	0.243
chr2:231195839	A	G	chr2:231197253	C	G	0.999889	1.7045e-05	0.62875	1.055	0.989		1.2991e-07	0.97042	1.088	1.025		0.10435	0.33948	1.066	1.201		0.71	0.99	0.61		6.1414e-21	1	0.547	0.243
chr2:231197637	T	C	chr2:231197253	C	G	0.99961	1.5278e-05	0.59501	1.055	1.404		3.1277e-07	0.25443	1.085	0.836		0.086545	0.29652	1.069	1.508		0.59	0.93	0.3		6.1414e-21	1	0.547	0.243
chr2:231198864	A	G	chr2:231197253	C	G	0.96354	2.4544e-05	0.61959	1.054	1.035		2.3153e-07	0.71062	1.086	0.958		0.052077	0.022868	1.079	1.939		0.49	1.04	0.078		4.8009e-21	0.42442	0.551	0.353
chr2:231199000	G	A	chr2:231197253	C	G	0.963513	2.5571e-05	0.65366	1.054	1.031		2.1219e-07	0.77319	1.086	0.967		0.054677	0.034576	1.078	1.84		0.51	1.04	0.12		4.8009e-21	0.42442	0.551	0.353
chr2:231199232	C	T	chr2:231197253	C	G	0.963483	2.5515e-05	0.64751	1.054	1.032		1.8205e-07	0.98882	1.087	1.002		0.057592	0.062134	1.077	1.766		0.43	1.05	0.21		4.8009e-21	0.42442	0.551	0.353
chr2:231199283	T	A	chr2:231197253	C	G	0.963483	2.5418e-05	0.64757	1.054	1.032		1.7149e-07	0.98631	1.087	1.002		0.057381	0.062306	1.077	1.766		0.45	1.04	0.21		4.8009e-21	0.42442	0.551	0.353
chr2:231200253	A	C	chr2:231197253	C	G	0.963483	2.7063e-05	0.64887	1.054	1.032		2.0973e-07	0.96378	1.086	0.995		0.055985	0.055794	1.077	1.783		0.47	1.04	0.19		4.8009e-21	0.42442	0.551	0.353
chr2:231200593	A	G	chr2:231197253	C	G	0.963483	2.7437e-05	0.64874	1.054	1.032		1.9541e-07	0.97908	1.087	1.003		0.05779	0.055633	1.077	1.784		0.45	1.05	0.19		4.8009e-21	0.42442	0.551	0.353
chr2:231200675	AAACAACAAC	A	chr2:231197253	C	G	0.963538	2.7286e-05	0.65426	1.054	1.031		1.7552e-07	0.89279	1.087	1.016		0.059413	0.062601	1.076	1.758		0.42	1.05	0.22		4.8009e-21	0.42442	0.551	0.353
chr2:231200746	G	A	chr2:231197253	C	G	0.963587	2.6811e-05	0.61449	1.054	1.035		2.057e-07	0.9621	1.087	0.994		0.058177	0.051299	1.077	1.807		0.43	1.05	0.18		4.8009e-21	0.42442	0.551	0.353
chr2:231201151	C	G	chr2:231197253	C	G	0.963482	2.8562e-05	0.65592	1.054	1.031		1.8236e-07	0.91685	1.087	1.012		0.06131	0.062359	1.076	1.759		0.43	1.05	0.22		4.8009e-21	0.42442	0.551	0.353
chr2:231201991	G	T	chr2:231197253	C	G	0.96331	2.9155e-05	0.65083	1.054	1.032		1.8499e-07	0.91392	1.087	1.013		0.065232	0.11149	1.075	1.625		0.46	1.04	0.33		4.8009e-21	0.42442	0.551	0.353
chr2:231202161	A	G	chr2:231197253	C	G	0.963427	2.766e-05	0.61084	1.054	1.036		2.1068e-07	0.91465	1.086	0.988		0.06234	0.070929	1.075	1.682		0.46	1.04	0.22		4.8009e-21	0.42442	0.551	0.353
chr2:231203828	T	C	chr2:231197253	C	G	0.954945	3.341e-05	0.58593	1.053	1.035		1.3071e-07	0.59521	1.088	1.058		0.067221	0.082936	1.074	1.617		0.29	1.06	0.29		8.7505e-21	0.55441	0.548	0.207
chr2:231204370	G	T	chr2:231197253	C	G	0.963594	3.1892e-05	0.65037	1.054	1.032		1.3421e-07	0.65742	1.088	1.051		0.058868	0.040165	1.076	1.845		0.31	1.06	0.17		4.8009e-21	0.42442	0.551	0.353
chr2:231208083	A	ATTTG	chr2:231197253	C	G	0.962649	3.0406e-05	0.74221	1.054	1.023		2.6395e-07	0.80604	1.086	0.973		0.058889	0.049265	1.076	1.756		0.59	1.03	0.15		4.8009e-21	0.42442	0.551	0.353
chr2:231208199	C	T	chr2:231197253	C	G	0.962594	3.0209e-05	0.73735	1.054	1.023		2.984e-07	0.67651	1.085	0.955		0.05572	0.040374	1.077	1.801		0.64	1.03	0.12		4.8009e-21	0.42442	0.551	0.353
chr2:231208393	A	G	chr2:231197253	C	G	0.962594	3.1119e-05	0.73523	1.054	1.023		3.1391e-07	0.6243	1.085	0.948		0.056448	0.040579	1.077	1.8		0.67	1.02	0.11		4.8009e-21	0.42442	0.551	0.353
chr2:231208569	A	G	chr2:231197253	C	G	0.962539	3.4035e-05	0.79844	1.053	1.017		3.4142e-07	0.56335	1.085	0.94		0.054641	0.035246	1.078	1.82		0.75	1.02	0.094		4.8009e-21	0.42442	0.551	0.353
chr2:231209766	G	C	chr2:231197253	C	G	0.962262	3.6065e-05	0.80633	1.053	1.017		2.7535e-07	0.77124	1.086	0.97		0.058811	0.050172	1.076	1.708		0.65	1.03	0.15		4.8009e-21	0.42442	0.551	0.353
chr2:231210815	T	C	chr2:231197253	C	G	0.963318	3.1048e-05	0.70425	1.054	1.026		2.7079e-07	0.74573	1.086	0.965		0.058426	0.052201	1.077	1.766		0.6	1.03	0.15		4.8009e-21	0.42442	0.551	0.353
chr2:231212011	C	A	chr2:231197253	C	G	0.962373	4.0594e-05	0.83732	1.053	1.014		2.6394e-07	0.86738	1.086	0.983		0.058048	0.048612	1.077	1.716		0.63	1.03	0.15		4.8009e-21	0.42442	0.551	0.353
chr2:231212362	G	A	chr2:231197253	C	G	0.962428	3.0379e-05	0.78592	1.054	1.019		2.7164e-07	0.7142	1.086	0.961		0.056726	0.042698	1.077	1.785		0.66	1.03	0.13		4.8009e-21	0.42442	0.551	0.353
chr2:231212957	C	T	chr2:231197253	C	G	0.962317	3.2378e-05	0.83254	1.053	1.014		2.1041e-07	0.94037	1.086	1.008		0.059956	0.056005	1.076	1.687		0.55	1.03	0.19		4.8009e-21	0.42442	0.551	0.353
chr2:231213235	T	C	chr2:231197253	C	G	0.962484	3.0979e-05	0.80974	1.054	1.016		2.7293e-07	0.67823	1.086	0.957		0.057354	0.042741	1.077	1.746		0.7	1.02	0.12		4.8009e-21	0.42442	0.551	0.353
chr2:231214403	C	T	chr2:231197253	C	G	0.963207	2.8292e-05	0.73967	1.054	1.023		2.0263e-07	0.97042	1.087	0.996		0.064728	0.06362	1.075	1.682		0.53	1.04	0.21		4.8009e-21	0.42442	0.551	0.353
chr2:231218815	G	A	chr2:231197253	C	G	0.963205	3.1138e-05	0.75327	1.054	1.022		2.3132e-07	0.80682	1.086	0.974		0.064497	0.067393	1.075	1.672		0.62	1.03	0.2		4.8009e-21	0.42442	0.551	0.353
chr2:231219698	G	T	chr2:231197253	C	G	0.963261	3.126e-05	0.75139	1.054	1.022		1.7747e-07	0.92511	1.087	1.01		0.063248	0.061984	1.075	1.685		0.49	1.04	0.21		4.8009e-21	0.42442	0.551	0.353
chr2:231220336	C	G	chr2:231197253	C	G	0.963206	3.1812e-05	0.75446	1.054	1.022		1.7693e-07	0.89108	1.087	1.014		0.062582	0.065347	1.075	1.68		0.49	1.04	0.22		4.8009e-21	0.42442	0.551	0.353
chr2:231220585	G	A	chr2:231197253	C	G	0.959379	2.4774e-05	0.47696	1.054	1.048		1.827e-07	0.98232	1.087	0.998		0.066325	0.085649	1.074	1.656		0.39	1.05	0.26		8.7505e-21	0.55441	0.548	0.207
chr2:231221342	T	C	chr2:231197253	C	G	0.963261	3.2285e-05	0.75347	1.054	1.022		1.8721e-07	0.9553	1.087	1.006		0.063763	0.063663	1.075	1.681		0.51	1.04	0.21		4.8009e-21	0.42442	0.551	0.353
chr2:231223582	T	A	chr2:231197253	C	G	0.962428	3.5756e-05	0.79807	1.053	1.017		1.3787e-07	0.66605	1.088	1.046		0.058893	0.041578	1.076	1.827		0.41	1.05	0.15		4.8009e-21	0.42442	0.551	0.353
chr2:231227044	T	C	chr2:231197253	C	G	0.946557	2.6573e-05	0.28864	1.054	1.063		2.0969e-07	0.92346	1.087	1.008		0.040935	0.032554	1.083	1.63		0.18	1.06	0.14		1.271e-20	0.56322	0.55	0.174
chr2:231227588	T	C	chr2:231197253	C	G	0.946498	2.6676e-05	0.27744	1.054	1.065		2.5765e-07	0.88555	1.086	0.989		0.043043	0.040911	1.082	1.601		0.24	1.05	0.13		1.271e-20	0.56322	0.55	0.174
chr2:231230771	A	G	chr2:231197253	C	G	0.951296	3.0748e-05	0.70312	1.054	1.023		1.6716e-06	0.33053	1.08	0.945		0.019922	0.014439	1.095	1.447		0.81	1.01	0.03		1.5141e-20	0.92026	0.544	0.04
chr2:231239366	T	C	chr2:231197253	C	G	0.943863	4.2956e-05	0.94935	1.053	1.004		1.3811e-06	0.3873	1.08	0.951		0.022338	0.019606	1.093	1.429		0.95	1	0.045		4.705e-20	0.92225	0.539	0.027
chr2:231241532	C	G	chr2:231197253	C	G	0.943863	4.6795e-05	0.96763	1.052	1.002		1.1104e-06	0.46574	1.081	0.958		0.019507	0.014831	1.095	1.454		0.88	1.01	0.04		4.705e-20	0.92225	0.539	0.027
chr2:231243533	G	A	chr2:231197253	C	G	0.943808	3.9753e-05	0.93992	1.053	1.004		1.472e-06	0.40033	1.08	0.952		0.021415	0.01706	1.093	1.427		0.91	1	0.041		4.705e-20	0.92225	0.539	0.027
chr2:231248017	C	A	chr2:231197253	C	G	0.943371	4.4735e-05	1	1.053	1		9.0147e-07	0.637	1.082	0.973		0.028213	0.062036	1.089	1.317		0.81	1.01	0.16		1.0414e-19	0.85858	0.534	-0.047
chr2:231256929	C	G	chr2:231197253	C	G	0.940159	3.5099e-05	0.73513	1.053	1.019		5.8796e-07	0.85822	1.083	0.99		0.031115	0.10273	1.087	1.263		0.59	1.02	0.28		1.0414e-19	0.85858	0.534	-0.047
chr2:231259414	T	G	chr2:231197253	C	G	0.940159	3.2576e-05	0.72649	1.053	1.019		7.4178e-07	0.77266	1.082	0.984		0.038707	0.19771	1.084	1.202		0.7	1.01	0.42		1.0414e-19	0.85858	0.534	-0.047
chr2:231261985	A	C	chr2:231197253	C	G	0.886622	1.1465e-05	0.30957	1.056	1.041		7.5243e-06	0.44367	1.072	0.971		0.060007	0.53851	1.074	1.061		0.75	1.01	0.39		4.2362e-18	0.39807	0.511	-0.171
chr2:231266504	G	A	chr2:231197253	C	G	0.940267	3.1444e-05	0.72247	1.054	1.02		7.9794e-07	0.69776	1.082	0.979		0.031093	0.11229	1.087	1.255		0.7	1.01	0.27		1.0414e-19	0.85858	0.534	-0.047
chr2:231268271	G	C	chr2:231197253	C	G	0.873188	3.7275e-05	0.45503	1.052	1.028		4.2482e-07	0.5747	1.082	1.022		0.089369	0.81759	1.067	1.023		0.34	1.02	0.99		1.1708e-18	0.69357	0.517	-0.08
chr2:231272433	C	A	chr2:231197253	C	G	0.817055	0.00074773	0.32129	1.045	0.969		7.7033e-07	0.67659	1.084	1.016		0.03684	0.17402	1.087	1.136		0.89	1	0.22		4.9923e-16	0.39785	0.502	-0.127
chr2:231273658	A	G	chr2:231197253	C	G	0.816539	0.00082613	0.30054	1.044	0.968		9.5972e-07	0.77292	1.083	1.011		0.038538	0.19682	1.086	1.128		0.79	0.99	0.25		4.9923e-16	0.39785	0.502	-0.127
chr2:231275004	T	TTAAG	chr2:231197253	C	G	0.81659	0.00083051	0.30067	1.044	0.968		1.0592e-06	0.80466	1.083	1.009		0.035662	0.17049	1.087	1.137		0.79	0.99	0.23		4.9923e-16	0.39785	0.502	-0.127
chr2:231278727	ATC	A	chr2:231197253	C	G	0.817002	0.00073515	0.31833	1.045	0.969		1.0085e-06	0.71925	1.083	1.014		0.038369	0.20846	1.086	1.125		0.83	1	0.26		4.9923e-16	0.39785	0.502	-0.127

## Sheet: Supp. Data 3
Supplementary Data 3. Vertigo cis-eQTL. EA effect allele, OA other allele.
Gencode ID	eQTL gene	Variant ID	EA	OA	SNP ID	eQTL P	eQTL effect	top eQTL	r2	eQTL P	eQTL effect	Tissue	Effect type	Source
ENSG00000269416.5	LINC01224	chr19_23359488_A_G_b38	G	A	rs428549	4.4e-15	0.68	rs147213156	1	1.6e-15	0.69	Brain - Anterior cingulate cortex (BA24)	beta	gtceqtl
ENSG00000269416.5	LINC01224	chr19_23359488_A_G_b38	G	A	rs428549	4.4e-13	0.8	rs147213156	1	1.6e-13	0.82	Brain - Amygdala	beta	gtceqtl
ENSG00000269416.5	LINC01224	chr19_23359488_A_G_b38	G	A	rs428549	1.6e-44	1.1	rs35301415	0.99	5e-48	1.1	Brain - Cerebellum	beta	gtceqtl
ENSG00000269416.5	LINC01224	chr19_23359488_A_G_b38	G	A	rs428549	9.6e-41	1.2	rs610054	0.99	6.1e-42	1.2	Brain - Cerebellar Hemisphere	beta	gtceqtl
ENSG00000269416.5	LINC01224	chr19_23359488_A_G_b38	G	A	rs428549	7.8e-27	0.86	rs595274	0.99	8.3e-29	0.87	Brain - Caudate (basal ganglia)	beta	gtceqtl
ENSG00000269416.5	LINC01224	chr19_23359488_A_G_b38	G	A	rs428549	1.1e-25	0.82	rs595274	0.99	2.3e-26	0.82	Brain - Nucleus accumbens (basal ganglia)	beta	gtceqtl
ENSG00000269416.5	LINC01224	chr19_23359488_A_G_b38	G	A	rs428549	2.1e-20	0.87	rs11882160	0.99	1.6e-20	0.87	Brain - Hypothalamus	beta	gtceqtl
ENSG00000269416.5	LINC01224	chr19_23359488_A_G_b38	G	A	rs428549	5.9e-18	0.72	rs35301415	0.99	6.2e-19	0.75	Brain - Frontal Cortex (BA9)	beta	gtceqtl
ENSG00000269416.5	LINC01224	chr19_23359488_A_G_b38	G	A	rs428549	9.7e-17	0.79	rs684580	0.99	1.5e-17	0.79	Brain - Putamen (basal ganglia)	beta	gtceqtl
ENSG00000269416.5	LINC01224	chr19_23359488_A_G_b38	G	A	rs428549	1e-14	0.69	rs595274	0.99	1.3e-15	0.71	Brain - Hippocampus	beta	gtceqtl
ENSG00000269416.5	LINC01224	chr19_23359488_A_G_b38	G	A	rs428549	6e-14	0.59	rs10402125	0.99	7.7e-15	0.6	Brain - Cortex	beta	gtceqtl
ENSG00000269416.5	LINC01224	chr19_23359488_A_G_b38	G	A	rs428549	3.6e-09	0.79	rs35301415	0.99	1.9e-10	0.85	Brain - Substantia nigra	beta	gtceqtl
ENSG00000269416.5	LINC01224	chr19_23359488_A_G_b38	G	A	rs428549	7.9e-09	0.48	rs147995216	0.99	3.4e-10	0.51	Pituitary	beta	gtceqtl
ENSG00000167232.13	ZNF91	chr19_23359488_A_G_b38	G	A	rs428549	8e-07	0.13	rs453711	0.99	1.9e-07	0.14	Artery - Tibial	beta	gtceqtl
ENSG00000167232.13	ZNF91	chr19_23359488_A_G_b38	G	A	rs428549	2.7e-05	0.12	rs424223	0.99	2e-06	0.13	Cells - Cultured fibroblasts	beta	gtceqtl
ENSG00000167232.13	ZNF91	chr19_23359488_A_G_b38	G	A	rs428549	6e-05	0.15	rs682023	0.99	1.2e-05	0.17	Artery - Aorta	beta	gtceqtl
ENSG00000269416.5	LINC01224	chr19_23359488_A_G_b38	G	A	rs428549	9.6e-11	0.42	rs10403968	0.98	6.9e-12	0.45	Artery - Aorta	beta	gtceqtl
ENSG00000167232.13	ZNF91	chr19_23359488_A_G_b38	G	A	rs428549	4.9e-07	0.29	rs167154	0.97	2.2e-07	0.3	Prostate	beta	gtceqtl
ENSG00000135931.17	ARMC9	chr2_231197253_G_C_b38	C	G	rs6753393	3.3e-20	0.56	rs3731775	0.96	1.6e-20	0.56	Adipose	beta	dceqtla
ENSG00000135931.17	ARMC9	chr2_231197253_G_C_b38	C	G	rs6753393	7e-19	0.53	rs3731775	0.96	4.8e-21	0.56	Pancreas	beta	gtceqtl
ENSG00000135931.17	ARMC9	chr2_231197253_G_C_b38	C	G	rs6753393	1.7e-14	0.29	rs62197323	0.96	1.8e-35	0.72	Thyroid	beta	gtceqtl
ENSG00000135931.17	ARMC9	chr2_231197253_G_C_b38	C	G	rs6753393	9.6e-09	0.4	rs113415095	0.96	2.6e-09	0.41	Spleen	beta	gtceqtl
ENSG00000135931.17	ARMC9	chr2_231197253_G_C_b38	C	G	rs6753393	7.6e-08	0.35	rs2005013	0.96	6.3e-09	0.37	Liver	beta	gtceqtl
ENSG00000135931.17	ARMC9	chr2_231197253_G_C_b38	C	G	rs6753393	8.5e-08	-0.14	rs12478898	0.96	2.6e-09	-0.15	Esophagus - Muscularis	beta	gtceqtl
ENSG00000135931.17	ARMC9	chr2_231197253_G_C_b38	C	G	rs6753393	1.5e-06	-0.16	rs113415095	0.96	6.8e-07	-0.17	Esophagus - Gastroesophageal Junction	beta	gtceqtl
ENSG00000269416.5	LINC01224	chr19_23359488_A_G_b38	G	A	rs428549	3.1e-10	0.34	rs667874	0.94	5.3e-11	0.34	Colon - Sigmoid	beta	gtceqtl
ENSG00000135931.17	ARMC9	chr2_231197253_G_C_b38	C	G	rs6753393	1.3e-50	0.61	rs55748426	0.91	5.8e-60	0.67	Artery - Aorta	beta	gtceqtl
ENSG00000135931.17	ARMC9	chr2_231197253_G_C_b38	C	G	rs6753393	1.1e-08	0.33	rs55748426	0.91	4.6e-10	0.4	Minor Salivary Gland	beta	gtceqtl
ENSG00000135931.17	ARMC9	chr2_231197253_G_C_b38	C	G	rs6753393	7.9e-08	0.29	rs55748426	0.91	3.1e-09	0.33	Artery - Coronary	beta	gtceqtl
ENSG00000135914.5	HTR2B	chr2_231197253_G_C_b38	C	G	rs6753393	4.7e-05	0.26	rs55748426	0.91	1.6e-06	0.33	Testis	beta	gtceqtl
ENSG00000135931.17	ARMC9	chr2_231197253_G_C_b38	C	G	rs6753393	2.2e-17	0.26	rs7565313	0.89	4.6e-25	0.34	Artery - Tibial	beta	gtceqtl
ENSG00000135914.5	HTR2B	chr2_231197253_G_C_b38	C	G	rs6753393	1.1e-06	0.25	rs7565313	0.89	2.4e-08	0.3	Lung	beta	gtceqtl
ENSG00000135931.17	ARMC9	chr2_231197253_G_C_b38	C	G	rs6753393	2e-06	0.17	rs62197323	0.89	3.4e-07	0.18	Nerve - Tibial	beta	gtceqtl
ENSG00000135931.17	ARMC9	chr2_231197253_G_C_b38	C	G	rs6753393	3.2e-06	0.19	rs7565313	0.89	6.5e-08	0.23	Skin - Not Sun Exposed (Suprapubic)	beta	gtceqtl
ENSG00000135931.17	ARMC9	chr2_231197253_G_C_b38	C	G	rs6753393	1.2e-05	0.18	rs12621280	0.87	7.6e-07	0.2	Skin - Sun Exposed (Lower leg)	beta	gtceqtl
ENSG00000135931.17	ARMC9	chr2_231197253_G_C_b38	C	G	rs6753393	3.7e-06	0.18	rs10651210	0.81	1.2e-07	0.22	Esophagus - Mucosa	beta	gtceqtl
ENSG00000135931.17	ARMC9	chr2_231197253_G_C_b38	C	G	rs6753393	1.1e-09	0.075	rs6724253	0.75	6.9e-11	0.077	Blood	beta	dceqtlb
ENSG00000135931.17	ARMC9	chr2_231197253_G_C_b38	C	G	rs6753393	2e-05	0.13	rs7584535	0.72	3e-06	0.14	Adipose - Subcutaneous	beta	gtceqtl
ENSG00000269416.5	LINC01224	chr19_23359488_A_G_b38	G	A	rs428549	2.2e-05	0.4	rs34979465	0.63	2.4e-06	0.5	Brain - Spinal cord (cervical c-1)	beta	gtceqtl
ENSG00000269416.5	LINC01224	chr19_23359488_A_G_b38	G	A	rs428549	2.8e-05	0.2	rs295413	0.55	9.2e-09	0.26	Skin - Sun Exposed (Lower leg)	beta	gtceqtl
ENSG00000135914.5	HTR2B	chr2_231197253_G_C_b38	C	G	rs6753393	2.6e-19	0.46	rs1035620	0.5	1.9e-97	0.83	Esophagus - Muscularis	beta	gtceqtl
ENSG00000135914.5	HTR2B	chr2_231197253_G_C_b38	C	G	rs6753393	1.6e-13	0.48	rs1035620	0.5	1e-45	0.75	Esophagus - Gastroesophageal Junction	beta	gtceqtl
ENSG00000173692.12	PSMD1	chr2_231197253_G_C_b38	C	G	rs6753393	8.6e-05	-0.069	rs7565408	0.5	2e-12	-0.11	Muscle - Skeletal	beta	gtceqtl
ENSG00000135914.5	HTR2B	chr2_231197253_G_C_b38	C	G	rs6753393	7.9e-11	-0.34	rs6746156	0.49	8.9e-24	-0.47	Heart - Atrial Appendage	beta	gtceqtl
ENSG00000132406.11	TMEM128	chr4_4248406_G_C_b38	C	G	rs2272744	1e-05	-0.27	rs11935835	0.4	5.8e-08	0.32	Brain - Anterior cingulate cortex (BA24)	beta	gtceqtl
ENSG00000163982.5	OTOP1	chr4_4248406_G_C_b38	C	G	rs2272744	0.19	-0.014	rs6824458	0.34	8e-21	0.11	Blood	beta	dceqtlb
ENSG00000109927.9	TECTA	chr11_121118626_A_G_b38	G	A	rs612969	2.6e-06	-0.15	rs1939934	0.3	2.7e-11	-0.27	Thyroid	beta	gtceqtl
ENSG00000165899	OTOGL	chr12_80305695_G_T_b38	T	G	rs10862089	0.052	-0.195	rs73356998	0.27	3.2e-05	-0.36	Adipose	beta	dceqtla
ENSG00000269416.5	LINC01224	chr19_23359488_A_G_b38	G	A	rs428549	8e-08	0.27	rs2086300	0.24	3.7e-11	0.31	Lung	beta	gtceqtl
ENSG00000167232.13	ZNF91	chr19_23359488_A_G_b38	G	A	rs428549	6.5e-06	-0.27	rs114165143	0.2	1.6e-10	-0.62	Adipose	beta	dceqtla
ENSG00000132406.11	TMEM128	chr4_4248406_G_C_b38	C	G	rs2272744	1.1e-05	0.23	rs2980090	0.13	5.9e-06	0.28	Brain - Cerebellar Hemisphere	beta	gtceqtl
ENSG00000163982.5	OTOP1	chr4_4248406_G_C_b38	C	G	rs2272744	1.2e-08	-0.26	rs4563446	0.11	2.8e-19	0.41	Skin - Sun Exposed (Lower leg)	beta	gtceqtl
ENSG00000109927.9	TECTA	chr11_121118626_A_G_b38	G	A	rs612969	0.0032	-0.032	rs4396299	0.074	1.2e-30	0.15	Blood	beta	dceqtlb
ENSG00000132406.11	TMEM128	chr4_4248406_G_C_b38	C	G	rs2272744	6e-07	0.12	rs2916466	0.066	2.7e-21	0.34	Lung	beta	gtceqtl
ENSG00000163982.5	OTOP1	chr4_4248406_G_C_b38	C	G	rs2272744	0.011	-0.14	rs6851381	0.048	3.7e-18	-0.97	Adipose	beta	dceqtla
ENSG00000167232.13	ZNF91	chr19_23359488_A_G_b38	G	A	rs428549	0.00069	-0.041	rs73016388	0.05	8.8e-18	0.15	Blood	beta	dceqtlb
ENSG00000109927.9	TECTA	chr11_121118626_A_G_b38	G	A	rs612969	0.006	-0.15	rs10892662	0.035	1.1e-06	0.36	Adipose	beta	dceqtla
ENSG00000163982.5	OTOP1	chr4_4248406_G_C_b38	C	G	rs2272744	4.5e-06	-0.21	rs1821413	0.02	2e-11	-0.4	Skin - Not Sun Exposed (Suprapubic)	beta	gtceqtl
ENSG00000188162	OTOG	chr11_17558628_A_T_b38	T	A	rs7130190	0.54	0.007	rs1488432436	8.7e-05	0.00039	0.87	Blood	beta	dceqtlb
ENSG00000132406.11	TMEM128	chr4_4248406_G_C_b38	C	G	rs2272744	8e-10	0.36	rs2272746	2.9e-05	2.8e-12	0.41	Brain - Cerebellum	beta	gtceqtl
*The eQTL data was based on RNA sequencing data from GTEx and deCODE genetics** (Methods). Association between sequence variants and gene expression (cis-eQTL) was estimated using a generalized linear regression, assuming additive genetic effect and quantile-normalized gene expression estimates, adjusting for measurements of sequencing artefacts, demography variables, and hidden covariates. We te…
**Sources of RNAseq evidence:
Source		Tissue	Number of individuals	Number of genes
dceqtlb	deCODE RNAseq	Whole blood	13175	14248
dceqtla	deCODE RNAseq	Adipose	700	9396
gtceqtl	GTEx v8	49 tissues	650	16729

## Sheet: Supp. Data 4
Supplementary Data 4. Significant genetic correlation between vertigo and traits from previously published GWASs. rG genotypic correlation factor, SE standard error, Phenotype domain groups together related traits to several domains.
Trait	rG	SE	z	P	Phenotype domain
UKB2_UKB2_Body_Functions_Diagnoses_main_ICD10_R10_Abdominal_and_pelvic_pain_Abdominal_and_pelvic_pain_Watanabe_2018	0.5156	0.1095	4.7083	2.5e-06	Pain
UKB2_UKB2_Body_Functions_Diagnoses_main_ICD10_R07_Pain_in_throat_and_chest_Pain_in_throat_and_chest_Watanabe_2018	0.5143	0.092	5.5894	2.28e-08	Pain
UKB2_UKB2_Activities_Treatment_or_medication_code_omeprazole_Omeprazole_Watanabe_2018	0.4442	0.1012	4.3904	1.13e-05	Medication
UKB2_UKB2_Neurological_Back_pain_for_3plus_months_Watanabe_2018	0.4162	0.1049	3.9667	7.29e-05	Pain
UKB2_UKB2_Activities_Taking_other_prescription_medications_Watanabe_2018	0.4085	0.062	6.5903	4.39e-11	Medication
UKB2_UKB2_Neurological_Pain_types_experienced_in_last_month_Stomach_or_abdominal_pain_Stomach_or_abdominal_pain_Watanabe_2018	0.4075	0.0859	4.7439	2.1e-06	Pain
UKB2_UKB2_Activities_Medication_for_pain_relief_constipation_heartburn_Omeprazole_e.g_Zanprol_Omeprazole_Watanabe_2018	0.3989	0.0846	4.713	2.44e-06	Pain
UKB2_UKB2_Mortality_Number_of_self-reported_non-cancer_illnesses_Watanabe_2018	0.3788	0.0536	7.0729	1.52e-12	Mortality
UKB2_UKB2_Activities_Treatment_or_medication_code_paracetamol_Paracetamol_Watanabe_2018	0.3642	0.0769	4.7346	2.19e-06	Medication
UKB2_UKB2_Neurological_Pain_types_experienced_in_last_month_Neck_or_shoulder_pain_Neck_or_shoulder_pain_Watanabe_2018	0.3583	0.0699	5.1267	2.95e-07	Pain
UKB2_UKB2_Psychiatric_Frequency_of_tenseness_or_restlessness_in_last_2_weeks_Watanabe_2018	0.3519	0.0656	5.361	8.28e-08	Psychiatric
UKB2_UKB2_Muscular_Leg_pain_on_walking_Watanabe_2018	0.3429	0.0838	4.0907	4.3e-05	Pain
UKB2_UKB2_Activities_Medication_for_pain_relief_constipation_heartburn_Paracetamol_Paracetamol_Watanabe_2018	0.3406	0.0582	5.8559	4.74e-09	Pain
UKB2_UKB2_Cardiovascular_Diagnoses_secondary_ICD10_I20_Angina_pectoris_Angina_Watanabe_2018	0.3352	0.0819	4.0935	4.25e-05	Cardio-Vascular
UKB2_UKB2_Nutritional_Coffee_type_Decaffeinated_coffee_any_type_Coffee_type_Decaffeinated_coffee_Watanabe_2018	0.3297	0.0835	3.9495	7.83e-05	Nutritional
UKB2_UKB2_Activities_Number_of_treatments_or_medications_taken_Watanabe_2018	0.3248	0.0492	6.5985	4.15e-11	Activities
UKB2_UKB2_Mortality_Long-standing_illness_disability_or_infirmity_Watanabe_2018	0.3192	0.062	5.1499	2.61e-07	Mortality
UKB2_UKB2_Cardiovascular_Vascular_or_heart_problems_diagnosed_by_doctor_Angina_Angina_Watanabe_2018	0.3114	0.0784	3.9716	7.14e-05	Cardio-Vascular
UKB2_UKB2_Neurological_Pain_types_experienced_in_last_month_Back_pain_Back_pain_Watanabe_2018	0.3093	0.0681	4.5426	5.56e-06	Pain
UKB2_UKB2_Psychiatric_Frequency_of_tiredness_or_lethargy_in_last_2_weeks_Watanabe_2018	0.306	0.0625	4.8941	9.88e-07	Psychiatric
UKB2_UKB2_Body_Functions_Chest_pain_or_discomfort_Watanabe_2018	0.2934	0.071	4.1341	3.56e-05	Pain
UKB2_UKB2_Psychiatric_Frequency_of_depressed_mood_in_last_2_weeks_Watanabe_2018	0.293	0.0612	4.7896	1.67e-06	Psychiatric
UKB2_UKB2_Neurological_Pain_types_experienced_in_last_month_Headache_Headache_Watanabe_2018	0.2698	0.0553	4.8785	1.07e-06	Pain
UKB2_UKB2_Psychiatric_Seen_doctor_GP_for_nerves_anxiety_tension_or_depression_Watanabe_2018	0.2561	0.0535	4.7853	1.71e-06	Psychiatric
UKB2_UKB2_Psychiatric_Suffer_from_nerves_Suffer_from_nerves_Watanabe_2018	0.255	0.0617	4.1351	3.55e-05	Psychiatric
UKB2_UKB2_Activities_Weekly_usage_of_mobile_phone_in_last_3_months_Watanabe_2018	0.2494	0.0576	4.3325	1.47e-05	Activities
UKB2_UKB2_Psychiatric_Sensitivity_or_hurt_feelings_Sensitivity_Watanabe_2018	0.2434	0.0567	4.2936	1.76e-05	Psychiatric
UKB2_UKB2_Psychiatric_Miserableness_Watanabe_2018	0.2433	0.0524	4.6468	3.37e-06	Psychiatric
UKB2_UKB2_Psychiatric_Worrier_or_anxious_feelings_Anxious_Watanabe_2018	0.2371	0.051	4.6513	3.3e-06	Psychiatric
UKB2_UKB2_Psychiatric_Tense_or_highly_strung_Tense_Watanabe_2018	0.2311	0.0576	4.0083	6.12e-05	Psychiatric
UKB2_UKB2_Psychiatric_Neuroticism_score_Neuroticism_Watanabe_2018	0.2279	0.0493	4.6189	3.86e-06	Psychiatric
UKB2_UKB2_Activities_Time_spent_watching_television_TV_Time_spent_watching_television_Watanabe_2018	0.2225	0.0503	4.427	9.56e-06	Activities
UKB2_UKB2_Neurological_Sleeplessness_or_insomnia_Insomnia_Watanabe_2018	0.2206	0.049	4.5023	6.72e-06	Neurological
UKB2_UKB2_Reproduction_Age_first_had_sexual_intercourse_Watanabe_2018	-0.211	0.0429	-4.9214	8.59e-07	Fertility
UKB2_UKB2_Environment_Education_Qualifications_Educational_attainment_Watanabe_2018	-0.26	0.0546	-4.7622	1.92e-06	Cognition
UKB2_UKB2_Reproduction_Age_at_first_live_birth_female_Age_at_first_birth_Watanabe_2018	-0.2717	0.0584	-4.6512	3.3e-06	Fertility
UKB2_UKB2_Nutritional_Cereal_type_Muesli_Watanabe_2018	-0.2794	0.0653	-4.2755	1.91e-05	Nutritional
UKB2_UKB2_Activities_Overall_health_rating_Health_rating_Watanabe_2018	-0.2932	0.0521	-5.6265	1.84e-08	Activities
UKB2_UKB2_Environment_Age_completed_full_time_education_Watanabe_2018	-0.3016	0.0644	-4.6839	2.82e-06	Cognition
UKB2_UKB2_Reproduction_Age_at_last_live_birth_female_Age_at_last_birth_Watanabe_2018	-0.3578	0.0627	-5.7108	1.12e-08	Fertility

## Sheet: Supp. Data 5
Supplementary Data 5. ARHI variants. Variants associating with ARHI and their association with the vertigo meta-analysis. Ten ARHI variants associated with ARHI under the recessive model and were therefore, tested under the recessive model in the vertigo meta-analysis. A additive model, R recessive model, EAF effect allele frequency, EA effect allele, OA other allele.
							Vertigo			ARHI
Model	SNP	Position (hg38)	Gene/[Locus]	EAF (%)	EA	OA	P	OR		P	OR
A	rs7525101	chr1:165139894	[LMX1A]	46	T	C	0.00018	1.03		1.7e-10	1.03
A	rs2242416	chr6:43305866	CRIP3	38.2	A	G	0.00026	1.03		1.3e-17	0.96
A	rs10901863	chr10:125123701	CTBP2	28	T	C	0.0094	0.98		1.9e-26	1.06
A	rs5756795	chr22:37726115	TRIOBP	43.9	C	T	0.015	1.02		1.1e-17	1.04
A	rs11996715	chr8:140637192	AGO2	49.4	A	C	0.03	1.02		2.8e-09	1.03
A	rs13171669	chr5:149221680	ABLIM3	41.1	G	A	0.053	0.99		7.6e-10	1.03
R	rs1344011	chr18:54937957	CCDC68	22.1	T	C	0.073	1.03		3.4e-11	1.11
A	rs72622588	chr3:182285702	[FLJ46066]	17	T	G	0.08	1.02		4.9e-13	0.95
A	rs6453022	chr5:73780686	ARHGEF28	47.8	A	C	0.1	0.99		2.6e-23	1.05
A	rs1126809	chr11:89284793	TYR	26.9	A	G	0.11	1.01		2.2e-21	1.05
A	rs13147559	chr4:17522947	CLRN2	13.3	G	C	0.11	0.98		4e-11	1.05
A	rs143282422	chr10:71617355	CDH23	0.62	A	G	0.14	1.08		5.5e-09	1.15
A	rs749405486	chr22:50549067	KLHDC7B	0.03	A	AG	0.14	1.42		2.5e-10	1.92
A	rs132924	chr22:38087148	BAIAP2L2	27.5	TTCATGGGTG	T	0.15	0.99		1.5e-13	1.04
A	rs36062310	chr22:50549676	KLHDC7B	3.76	A	G	0.16	0.97		2.2e-29	1.15
R	rs74543584	chr11:118262596	MPZL2	0.97	A	T	0.18	0.42		1.2e-08	4.79
R	rs200045032	chr22:37735350	TRIOBP	0.28	T	G	0.17	1.07		2.7e-07	69.6
A	rs55635402	chr11:8035366	TUB	20.5	G	A	0.2	0.99		4.2e-12	0.96
A	rs9493627	chr6:133468590	EYA4	31.2	A	G	0.23	1.01		1.3e-17	1.05
A	rs146694394	chr6:158071628	SYNJ2	0.42	T	C	0.23	0.93		8e-14	1.32
A	rs141952919	chr7:103421378	SLC26A5	0.38	G	A	0.25	1.07		1.8e-13	1.28
A	rs920701	chr13:75842965	LMO7	36.8	C	T	0.26	0.99		1.6e-09	1.03
A	rs67307131	chr11:118609508	PHLDB1	34.5	C	T	0.27	1.01		9.8e-15	1.04
R	rs118174674	chr18:46557437	LOXHD1	2.06	T	C	0.29	0.91		1.7e-22	3.65
A	rs764272881	chr20:3228565	SLC4A11	0.45	G	A	0.3	0.92		4.9e-08	1.81
A	rs143796236	chr17:81528943	FSCN2	0.63	T	C	0.35	0.95		6.5e-10	1.2
R	rs2877561	chr3:121993204	ILDR1	27.9	A	C	0.38	0.96		3.3e-25	1.14
A	rs3014246	chr1:45620405	CCDC17	27.2	C	T	0.4	0.99		1.2e-09	1.03
A	rs113784020	chr11:118689022	[PHLDB1]	3.8	T	C	0.41	0.98		5.1e-11	1.08
A	rs11238325	chr7:50785454	GRB10	32	C	T	0.45	0.99		1.1e-11	0.96
A	rs10531957	chr10:93023116	EXOC6	12.5	G	GTTT	0.46	0.99		5.3e-10	0.97
A	rs761934676	chr16:2497068	TBC1D24	0.98	G	A	0.47	1.59		5.9e-13	6.59
A	-	chr17:75927880	FBF1	0.22	-	-	0.48	0.92		5.7e-27	4.2
A	rs201291779	chr6:32593597	HLA-DRB1	4.59	T	TG	0.49	1.01		5e-14	1.15
A	rs2354376	chr7:138802400	ATP6V0A4	39.3	C	A	0.5	0.99		1.1e-10	0.97
R	rs139123090	chr10:126459169	C10orf90	0.69	A	G	0.51	1.08		3.5e-10	17.3
A	rs727503493	chr21:42389042	TMPRSS3	0.17	T	TG	0.54	0.94		8.3e-08	1.49
R	rs137960856	chr8:81753241	CHMP4C	6.43	T	TGTGA	0.55	1.02		1.7e-20	1.56
R	rs9394952	chr6:43433367	ABCC10	49.2	G	A	0.56	1.01		3.2e-11	1.05
R	rs12784122	chr10:80649861	SH2D4B	2.4	A	G	0.57	0.97		7.7e-11	2.35
R	rs557563970	chr1:117960109	WDR3	7.26	CGT	C	0.6	0.98		3.2e-09	0.94
A	rs6545432	chr2:54590546	SPTBN1	52.5	G	A	0.63	1		4.5e-11	0.97
A	rs2296506	chr6:158086949	SYNJ2	1	G	A	0.65	1		2.3e-11	0.97
A	rs12441297	chr15:88693155	[ISG20]	18.3	G	T	0.8	1		5.8e-13	0.96
A	rs1566129	chr14:52048194	NID2	39.5	T	C	0.8	1		3.9e-15	0.97
A	rs11881070	chr19:2389142	TMPRSS9	29.7	T	C	0.8	1		3.9e-09	1.04
A	rs7752421	chr6:83607814	SNAP91	46.5	T	A	0.85	1		1.1e-08	1.03
A	rs2703636	chr5:73626822	ARHGEF28	25.9	C	T	0.89	1		4.9e-12	1.04
A	rs73189920	chr3:182320787	[FLJ46066]	10.8	C	T	0.96	1		2.9e-10	1.05
A	rs17671352	chr17:7224399	ACADVL	37	T	C	0.98	1		9.3e-09	1.03

## Sheet: Supp. Data 6
Supplementary Data 6. Motion sickness variants. Variants associating with motion sickness and their association with the vertigo meta-analysis. EAF effect allele frequency, EA effect allele, OA other allele.
						Vertigo			Motion sickness
SNP	Position (hg38)	Gene/[Locus]	EAF (%)	EA	OA	P	OR		P	β
rs2150864	chr9:29363267	[LINGO2]	33.1	G	A	3.5e-06	1.04		6.3e-15	0.042
rs7170668	chr15:95470914	[NR2F2]	38	C	T	3.1e-05	0.97		1e-10	-0.035
rs61759167	chr1:3175023	PRDM16	21.8	T	C	5.3e-05	1.04		3.5e-13	0.047
rs2318131	chr2:237025323	[COPS8]	34.7	C	A	7.7e-05	1.03		3.3e-12	0.038
rs2153535	chr6:8369446	[SLC35B3]	47.4	G	C	0.00029	1.03		2.7e-18	0.046
rs6833641	chr4:35562164	[ARAP2]	18.7	C	G	0.00038	0.97		1.8e-09	-0.046
rs10970305	chr9:31372585	[ACO1]	48.1	A	C	0.0021	1.02		1e-27	0.057
rs11713169	chr3:173666799	NLGN1	16.1	C	A	0.011	0.97		5.9e-13	-0.052
rs1858111	chr1:95624175	[RWDD3]	39.7	A	G	0.011	1.02		4.1e-14	0.039
rs34912216	chr7:4078745	SDK1	26.1	A	G	0.015	1.02		2.7e-08	0.035
rs66800491	chr3:109915280	[PVRL3]	30.7	A	G	0.021	1.02		4.2e-44	0.078
rs2551802	chr2:176157430	HOXD3	32	C	G	0.046	1.02		2e-12	-0.04
rs9834560	chr3:131997261	CPNE4	38.2	A	C	0.062	1.01		9.7e-15	0.041
rs7957589	chr12:41480480	PDZRN4	14.5	T	A	0.074	0.98		7.9e-10	-0.047
rs10752212	chr10:10875158	CELF2	49	G	A	0.082	1.01		1.1e-10	-0.034
rs705145	chr10:123466662	[GPR26]	35.6	A	C	0.1	1.01		1.4e-21	0.051
rs2360806	chr8:52213174	ST18	15.4	C	A	0.11	1.02		7.2e-11	0.047
rs4343996	chr7:3323010	SDK1	45.6	G	A	0.11	1.01		8.7e-11	0.034
rs6069325	chr20:55564428	[CBLN4]	14.7	G	T	0.13	0.98		7.2e-21	-0.069
rs9906289	chr17:48567315	HOXB3	4.06	T	C	0.15	1.03		6.4e-11	0.083
rs34311235	chr2:142009864	LRP1B	40.6	T	C	0.15	0.99		7.9e-09	0.032
rs149951341	chr9:78653233	[PSAT1]	23.3	A	C	0.16	1.01		3.4e-12	0.05
rs6946969	chr7:70746041	AUTS2	32.8	A	G	0.17	0.99		1.9e-09	-0.033
rs1782032	chr9:25804287	[TUSC1]	43.9	A	G	0.18	1.01		9e-09	-0.031
rs1195218	chr7:69159355	[AUTS2]	8.22	A	G	0.21	0.98		4.5e-22	-0.095
rs17515225	chr2:140788186	LRP1B	51.3	C	T	0.3	1.01		2.5e-09	0.032
rs4076764	chr1:163471496	[RGS5]	35.1	C	T	0.39	0.99		2.9e-09	-0.033
rs11129078	chr3:22550830	[ZNF385D]	25.4	A	G	0.45	0.99		3.4e-21	-0.057
rs60464047	chr7:39378939	POU6F2	14.8	A	T	0.63	1.01		6.7e-09	0.043
rs56051278	chr2:156525242	GPD2	29.8	G	A	0.7	1		1.5e-29	0.066
rs1378552	chr4:179435692	[AGA]	30	T	C	0.71	1		4.3e-09	-0.032
rs1847202	chr3:72885220	GXYLT2	38.8	C	T	0.83	1		2.5e-08	-0.031
rs62018380	chr15:94732688	[MCTP2]	15.1	A	C	0.88	1		1.7e-09	-0.047
rs997295	chr15:67724005	MAP2K5	37.9	G	T	0.91	1		3.3e-09	0.033
rs10514168	chr18:75386994	[SMIM21]	18.3	A	C	0.95	1		2.7e-09	0.047

## Sheet: Supp. Data 7
Supplementary Data 7. Meta-analyses of the subtypes of vertigo using GWAS from Iceland and the UK and summary statistics from Finland. The subtypes were classified based on ICD-10 codes H81.0-H81.2. The odds ratios are reported for the effect allele. P-het subtype vs. Vertigo is the heterogeneity between each subtype and vertigo for each variant. The reported missense variant (rs428549) in ZNF91 …
										Combined							Iceland							UK							Finland							Germany
Phenotype	SNP	Chromosome	Position (hg38)	Gene	Coding effect	Coding change	Close genes	Effect allele	Other allele	Ncases	Ncontrols	P	OR	P-het	P-het subtype vs. Vertigo		Ncases	Ncontrols	P	OR	EAF%	Imputation info		Ncases	Ncontrols	P	OR	EAF%	Imputation info		Ncases	Ncontrols	P	OR	EAF%	Info		Ncases	Ncontrols	P	OR	EAF%	Info
Ménière's disease H81.0	rs428549	chr19	23359488	ZNF91	missense variant	NP_001287880.1:p.Leu1132Pro,NP_003421.2:p.Leu1164Pro	LINC01224,IPO5P1,ZNF724,ZNF730,ZNF675	G	A	3516	816334	0.048	1.06	0.65	0.23		104	214932	0.92	1.02	27.47	1		1896	429042	0.151	1.05	26.2	1		1202	169746	0.0677	1.06	24.65	0.999		314	2614	0.14	1.15	26.62	1
	rs10862089	chr12	80305695	OTOGL	missense variant	NP_775862.3:p.Gln1102His	PTPRQ,PPP1R12A,MYF6,MYF5,LINC01490	T	G			0.33	1.05	0.0095	0.29				0.87	0.96	7.98	0.9996				0.00453	1.18	7.62	0.9984				0.000424	1.21	6.48	0.999				0.2	1.12	9.07	0.95
	rs2272744	chr4	4248406	OTOP1	upstream gene variant	.	TMEM128,LYAR,OTOP1,ZBTB49,NSG1,STX18	C	G			0.38	0.95	0.88	0.2				0.59	1.08	42.23	0.9999				0.315	0.97	40.6	0.9992				0.0455	0.94	32.49	0.999				0.041	0.83	39.65	0.898
	rs7130190	chr11	17558628	OTOG	missense variant	NP_001264198.1:p.Thr375Ser,NP_001278992.1:p.Thr363Ser	USH1C,ABCC8,LOC102723330,MYOD1,KCNJ11	T	A			0.4	1.03	0.88	0.2				0.6	1.1	18.05	0.9995				0.318	1.05	16.3	0.9935				0.111	1.07	13.64	0.999				0.03	1.31	14.5	0.88
	rs6753393	chr2	231197253	ARMC9	upstream gene variant	.	ARMC9,PSMD1,HTR2B,C2orf72,MIR4777,SPATA3	C	G			0.45	1.02	0.29	0.16				0.53	0.9	23.95	0.9999				0.211	1.05	23.8	0.9992				0.529	1.02	34.44	0.999				0.21	1.12	26.36	1
	rs612969	chr11	121118626	TECTA	missense variant	NP_005413.2:p.Arg371Gly	TBCEL,GRIK4,SC5D,SORL1,LOC105369535	G	A			0.46	1.02	0.057	0.3				0.054	0.75	44.28	1				0.203	1.04	43.1	0.9998				0.257	1.03	46.56	0.999				0.055	1.18	40.58	1
Benign paroxysmal positional vertigo H81.1	rs428549	chr19	23359488	ZNF91	missense variant	NP_001287880.1:p.Leu1132Pro,NP_003421.2:p.Leu1164Pro	LINC01224,IPO5P1,ZNF724,ZNF730,ZNF675	G	A	10947	848201	5.4e-22	1.16	0.004	0.0027		700	251868	0.093	1.11	27.47	1		7069	423978	4.35e-23	1.21	26.2	1		2843	169746	0.505	1.03	24.65	0.999		335	2609	0.138	1.15	26.62	1
	rs10862089	chr12	80305695	OTOGL	missense variant	NP_775862.3:p.Gln1102His	PTPRQ,PPP1R12A,MYF6,MYF5,LINC01490	T	G			7.6e-15	1.21	0.82	0.0023				0.067	1.2	7.98	0.9996				3.33e-11	1.22	7.62	0.9984				0.109	0.872	6.48	0.999				0.204	1.12	9.07	0.95
	rs2272744	chr4	4248406	OTOP1	upstream gene variant	.	TMEM128,LYAR,OTOP1,ZBTB49,NSG1,STX18	C	G			1.1e-11	0.91	0.26	0.0078				0.0074	0.86	42.23	0.9999				3.68e-09	0.9	40.6	0.9992				0.728	0.984	32.49	0.999				0.0414	0.83	39.65	0.898
	rs7130190	chr11	17558628	OTOG	missense variant	NP_001264198.1:p.Thr375Ser,NP_001278992.1:p.Thr363Ser	USH1C,ABCC8,LOC102723330,MYOD1,KCNJ11	T	A			1.3e-10	1.13	0.28	0.036				0.095	1.13	18.05	0.9995				3.04e-09	1.14	16.3	0.9935				0.873	0.99	13.64	0.999				0.0302	1.31	14.5	0.88
	rs612969	chr11	121118626	TECTA	missense variant	NP_005413.2:p.Arg371Gly	TBCEL,GRIK4,SC5D,SORL1,LOC105369535	G	A			2.2e-07	1.07	0.18	0.21				0.54	1.03	44.28	1				2.82e-07	1.09	43.1	0.9998				0.594	0.978	34.44	0.999				0.0551	1.18	40.58	1
	rs6753393	chr2	231197253	ARMC9	upstream gene variant	.	ARMC9,PSMD1,HTR2B,C2orf72,MIR4777,SPATA3	C	G			7.3e-06	1.07	0.18	0.59				0.14	1.1	23.95	0.9999				5e-06	1.09	23.8	0.9992				0.489	0.97	46.56	0.999				0.213	1.12	26.36	1
Vestibular neuronitis H81.2	rs428549	chr19	23359488	ZNF91	missense variant	NP_001287880.1:p.Leu1132Pro,NP_003421.2:p.Leu1164Pro	LINC01224,IPO5P1,ZNF724,ZNF730,ZNF675	G	A	2324	825800	0.0065	1.08	0.61	0.54		165	223582	0.052	1.27	27.47	1		1075	429863	0.386	1.04	26.2	1		953	169746	0.0363	1.118	24.65	0.999		131	2609	0.957	1.01	26.62	1
	rs10862089	chr12	80305695	OTOGL	missense variant	NP_775862.3:p.Gln1102His	PTPRQ,PPP1R12A,MYF6,MYF5,LINC01490	T	G			0.022	1.11	0.53	1				0.87	0.97	7.98	0.9996				0.399	1.07	7.62	0.9984				0.888	1.0132	6.48	0.999				0.8995	0.972	9.07	0.95
	rs6753393	chr2	231197253	ARMC9	upstream gene variant	.	ARMC9,PSMD1,HTR2B,C2orf72,MIR4777,SPATA3	C	G			0.05	1.06	0.53	1				0.75	0.96	23.95	0.9999				0.408	1.04	23.8	0.9992				0.056	1.097	32.49	0.999				0.8303	0.97	26.36	1
	rs7130190	chr11	17558628	OTOG	missense variant	NP_001264198.1:p.Thr375Ser,NP_001278992.1:p.Thr363Ser	USH1C,ABCC8,LOC102723330,MYOD1,KCNJ11	T	A			0.073	1.06	0.1	1				0.71	1.06	18.05	0.9995				0.284	1.06	16.3	0.9935				0.0269	1.16218	13.64	0.999				0.2119	1.2558	14.5	0.88
	rs612969	chr11	121118626	TECTA	missense variant	NP_005413.2:p.Arg371Gly	TBCEL,GRIK4,SC5D,SORL1,LOC105369535	G	A			0.4	1.02	0.84	0.32				1	1	44.28	1				0.5	1.03	43.08	0.9998				0.707	0.98285	34.44	0.999				0.7196	0.9546	40.58	1
	rs2272744	chr4	4248406	OTOP1	upstream gene variant	.	TMEM128,LYAR,OTOP1,ZBTB49,NSG1,STX18	C	G			0.99	1	0.6	1				0.019	1.31	42.23	0.9999				0.0217	0.9	40.6	0.9992				0.495	1.033	46.56	0.999				0.6066	0.9307	39.65	0.898

## Sheet: Supp. Data 8
Supplementary Data 8. Previously published variants associating with vestibular neuritis and their association with our vestibular neuritis meta-analysis. The German dataset (131 cases and 2,609 controls) was used in the previously reported GWAS. After excluding the German dataset from our vestibular neuritis meta-analysis, we had 2,193 cases and 823,191 controls. P-het was calculated between the…
								Previously reported vestibular neuritis GWAS			Combined vestibular neuritis GWAS				Iceland					UK					FIN
SNP	Chromosome	Position (hg38)	Gene/[Locus]	Coding effect	Close genes	EA	OA	P	OR		P	OR	P-het		P	OR	EAF (%)	Info		P	OR	EAF (%)	Info		P	OR	EAF (%)	Info
rs74835610	chr1	165171177	[LMX1A]	Intergenic	LMX1A,RXRG,PBX1,LOC400794,LRRC52,LOC100505795	T	G	7.5e-11	0.13		0.097	1.18	2e-11		0.146	0.587016	1.81	0.9988		0.392	1.12075	1.66	0.9913		0.0237	1.4212	2.21	0.999
rs188172955	chr10	37047661	[ANKRD30A]	Intergenic	ANKRD30A,LINC00993,MTRNR2L7,ZNF248,ZNF33BP1,ZNF25	A	G	1.5e-09	5.7		0.308	0.77213	2.1e-07		-	-	-	-		0.368	2.91043	0.01	0.8443		0.214	0.72463	0.82	0.999
rs186544372	chr4	148995525	[NR3C2]	Intergenic	LINC02355,IQCM,NR3C2,ARHGAP10	A	T	1.5e-09	6.36		0.43	1.07	2.1e-08		0.273	0.55973	1.75	0.9991		0.698	1.04258	2.32	0.9987		0.203	1.25785	1.69	0.999
rs1499428	chr8	117287936	[SLC30A8]	Intergenic	SLC30A8,MED30,AARD,RAD21-AS1,RAD21,MIR3610	C	G	3.7e-08	0.4		0.33	0.96	2.7e-07		0.386	1.16872	12.76	0.9981		0.189	0.941957	14.95	0.9863		0.885	0.989452	10.98	0.999
